# Supplementary material for: TAM mediates adaptation of carbapenem-resistant Klebsiella pneumoniae to antimicrobial stress during host colonization and infection
Source: PLoS Pathog. 2021 Feb 8;17(2):e1009309. doi: 10.1371/journal.ppat.1009309 (PMC7895364; doi:10.1371/journal.ppat.1009309)
Supplement: S1 Table — (XLSX) [file ppat.1009309.s011.xlsx]

## Sheet: S1 Table_Key
S1A Table	Fold changes & p values for proteins detected in the inner membrane (IM) fraction; plotted in Fig 3A
S1B Table	Fold changes & p values for proteins detected in the outer membrane (OM) fraction; plotted in Fig 3A
S1C Table	Fold changes & p values for proteins detected in the periplasmic (PP) fraction; plotted in Fig 3A
Gene
PEG
Protein.IDs
(–)Log10 (p value)	by one sample t-test			p value < 0.05
Replicate_1	Log2(ΔtamA/WT) in IM/OM/PP fraction, Replicate #1
Replicate_2	Log2(ΔtamA/WT) in IM/OM/PP fraction, Replicate #2
Average	Average Log2(ΔtamA/WT) in IM/OM/PP fraction			Log2(ΔtamA/WT) <= -1
				Log2(ΔtamA/WT) >= 1
Loc	Subfraction that proteins abundance changes are analyzed (IM/OM/PP)

## Sheet: S1A Table_IM
Gene	PEG	Protein.IDs	(–)Log10 (p value)	Replicate_1	Replicate_2	Average	Loc
serA	1227	D-3-phosphoglycerate dehydrogenase (EC 1.1.1.95)	2.36304	-0.167671	-0.16997	-0.168821	IM
aac6-Ib	8	6'-N-acetyltransferase	2.02918	-0.13096	-0.127168	-0.129064	IM
aac6-Ib	74	6'-N-acetyltransferase	2.02918	-0.13096	-0.127168	-0.129064	IM
aac6-Ib	56	6'-N-acetyltransferase	2.02918	-0.13096	-0.127168	-0.129064	IM
ompC	2023	Outer membrane porin OmpC	1.93444	-0.287145	-0.297832	-0.292488	IM
ompN	3479	Outer membrane porin OmpN	1.93444	-0.287145	-0.297832	-0.292488	IM
ompF	3974	Outer membrane porin OmpF	1.93444	-0.287145	-0.297832	-0.292488	IM
	2417	Outer membrane porin, OmpS	1.93444	-0.287145	-0.297832	-0.292488	IM
purC	1842	Phosphoribosylaminoimidazole-succinocarboxamide synthase (EC 6.3.2.6)	1.89025	0.108371	0.104073	0.106222	IM
RP-S1	3992	SSU ribosomal protein S1p	1.8431	0.450766	0.471562	0.461164	IM
TC.FEV.OM3	1482	TonB-dependent hemin, ferrichrome receptor	1.84114	-0.461148	-0.482521	-0.471834	IM
mdoG	3879	Glucans biosynthesis protein G precursor	1.80459	-0.267451	-0.254589	-0.26102	IM
edd	2482	Phosphogluconate dehydratase (EC 4.2.1.12)	1.76085	0.19494	0.205862	0.200401	IM
GCH1	2069	GTP cyclohydrolase I (EC 3.5.4.16) type 1	1.75164	-0.0604048	-0.0638638	-0.0621343	IM
accA	4887	Acetyl-coenzyme A carboxyl transferase alpha chain (EC 6.4.1.2)	1.70195	0.408347	0.434658	0.421503	IM
serC	3995	Phosphoserine aminotransferase (EC 2.6.1.52)	1.68817	-0.143764	-0.153336	-0.14855	IM
PTS-Nag-EIIA	4281	PTS system, N-acetylglucosamine-specific IIA component (EC 2.7.1.69) / PTS system, N-acetylglucosamine-specific IIB component (EC 2.7.1.69) / PTS system, N-acetylglucosamine-specific IIC component (EC 2.7.1.69)	1.68763	0.389402	0.415363	0.402382	IM
E3.4.17.19	3353	Thermostable carboxypeptidase 1 (EC 3.4.17.19)	1.58416	-0.382599	-0.3525	-0.367549	IM
gsiB	4120	Oligopeptide transport substrate-binding protein @ Glutathione ABC transporter substrate-binding protein GsiB	1.53716	-0.612111	-0.558686	-0.585399	IM
FBA	1220	Fructose-bisphosphate aldolase class II (EC 4.1.2.13)	1.46619	-0.0794203	-0.0884423	-0.0839313	IM
sucC	4244	Succinyl-CoA ligase [ADP-forming] beta chain (EC 6.2.1.5)	1.46458	-0.105392	-0.0946032	-0.0999976	IM
fabG	3850	3-oxoacyl-[acyl-carrier protein] reductase (EC 1.1.1.100)	1.4513	-0.289055	-0.323106	-0.30608	IM
IDH1	3802	Isocitrate dehydrogenase [NADP] (EC 1.1.1.42)	1.44835	-0.151078	-0.169004	-0.160041	IM
leuA	5015	2-isopropylmalate synthase (EC 2.3.3.13)	1.44805	-0.470009	-0.525818	-0.497914	IM
TC.FEV.OM	3833	Aerobactin siderophore receptor IutA	1.43951	-0.487674	-0.546803	-0.517239	IM
secD	4715	Protein translocase subunit SecD	1.43479	0.513554	0.576544	0.545049	IM
pdxB	1943	Erythronate-4-phosphate dehydrogenase (EC 1.1.1.290)	1.41433	-0.0303626	-0.0342786	-0.0323206	IM
SAM50	4895	Outer membrane protein assembly factor YaeT	1.35908	-0.165883	-0.190403	-0.178143	IM
SAM50	5516	Outer membrane protein assembly factor YaeT	1.35908	-0.165883	-0.190403	-0.178143	IM
rhlE	4158	ATP-dependent RNA helicase RhlE	1.33814	0.140632	0.16253	0.151581	IM
TC.OOP	3949	Outer membrane protein A precursor	1.32831	-0.293148	-0.339927	-0.316538	IM
carB	5057	Carbamoyl-phosphate synthase large chain (EC 6.3.5.5)	1.32107	0.00830208	0.00714166	0.00772187	IM
E3.4.21.102	2505	Tail-specific protease precursor (EC 3.4.21.102)	1.32	-0.45132	-0.52485	-0.488085	IM
acnB	4967	Aconitate hydratase 2 (EC 4.2.1.3) @ 2-methylisocitrate dehydratase (EC 4.2.1.99)	1.30414	-0.0881987	-0.0754144	-0.0818066	IM
HSP20	296	Small HspC2 heat shock protein	1.30231	-0.212576	-0.248778	-0.230677	IM
ABC-2.OM	2154	Polysaccharide export lipoprotein Wza	1.27124	-0.297587	-0.35239	-0.324989	IM
PTS-Man-EIIC	2518	PTS system, mannose-specific IIC component (EC 2.7.1.69)	1.26974	0.165548	0.196151	0.180849	IM
CS	4252	Citrate synthase (si) (EC 2.3.3.1)	1.24616	-0.149135	-0.124669	-0.136902	IM
blaKPC	49	Beta-lactamase (EC 3.5.2.6)	1.24477	-0.695902	-0.83295	-0.764426	IM
	1	Beta-lactamase	1.24477	-0.695902	-0.83295	-0.764426	IM
rfbF	2158	dTDP-rhamnosyl transferase RfbF	1.23366	0.742382	0.89278	0.817581	IM
cysP	1883	Sulfate and thiosulfate binding protein CysP	1.23227	-1.0093	-0.838775	-0.924037	IM
E1.4.1.4	3720	NADP-specific glutamate dehydrogenase (EC 1.4.1.4)	1.22394	-0.136914	-0.113369	-0.125141	IM
fabB	1940	3-oxoacyl-[acyl-carrier-protein] synthase, KASI (EC 2.3.1.41)	1.15742	-0.141229	-0.176053	-0.158641	IM
bamB	1752	Outer membrane beta-barrel assembly protein BamB	1.15223	0.130439	0.163042	0.14674	IM
rpoC	5605	DNA-directed RNA polymerase beta' subunit (EC 2.7.7.6)	1.14568	0.115013	0.144257	0.129635	IM
livG	674	Branched-chain amino acid transport ATP-binding protein LivG (TC 3.A.1.4.1)	1.12643	0.471725	0.597884	0.534805	IM
rfbD	2164	dTDP-4-dehydrorhamnose reductase (EC 1.1.1.133)	1.12165	-0.251898	-0.198214	-0.225056	IM
E2.2.1.1	1217	Transketolase (EC 2.2.1.1)	1.11785	-0.0494295	-0.0629515	-0.0561905	IM
aspC	3975	Aspartate aminotransferase (EC 2.6.1.1)	1.11152	-0.513671	-0.656566	-0.585118	IM
rodZ	1748	Cytoskeleton protein RodZ	1.11	0.308371	0.3945	0.351436	IM
RP-L15	795	LSU ribosomal protein L15p (L27Ae)	1.09973	0.211028	0.2716	0.241314	IM
quiA	2925	Quinate/shikimate dehydrogenase [Pyrroloquinoline-quinone] (EC 1.1.5.8)	1.09831	0.306515	0.394826	0.35067	IM
uncharacterized protein	1223	Protein of unknown function DUF541	1.09708	-0.26873	-0.346409	-0.307569	IM
	2510	Uncharacterized protein YebO	1.07894	0.340924	0.444367	0.392645	IM
VARS	5290	Valyl-tRNA synthetase (EC 6.1.1.9)	1.0783	-0.15312	-0.19966	-0.17639	IM
GSR	625	Glutathione reductase (EC 1.8.1.7)	1.07496	-0.425545	-0.325669	-0.375607	IM
RP-L29	784	LSU ribosomal protein L29p (L35e)	1.07298	0.155401	0.118779	0.13709	IM
fepA	4376	TonB-dependent receptor; Outer membrane receptor for ferric enterobactin and colicins B, D	1.06592	-0.30839	-0.405297	-0.356843	IM
clpC	295	ATP-dependent Clp protease ATP-binding subunit ClpA	1.04244	-0.257155	-0.192642	-0.224899	IM
	1334	Tas protein, an NADP(H)-dependent aldo-keto reductase	1.03505	0.0757796	0.101674	0.0887268	IM
	3417	Putative GTP-binding protein YdgA	1.03449	0.296264	0.397654	0.346959	IM
arcA	5100	Aerobic respiration control protein arcA	1.02986	0.146869	0.197774	0.172321	IM
adhE	2670	Acetaldehyde dehydrogenase (EC 1.2.1.10) / Alcohol dehydrogenase (EC 1.1.1.1)	1.0277	0.698384	0.941885	0.820134	IM
dppA	588	Dipeptide-binding ABC transporter, periplasmic substrate-binding component (TC 3.A.1.5.2) @ Dipeptide chemoreceptor	1.01662	-0.693462	-0.942725	-0.818094	IM
lptD	5047	Outer membrane protein Imp, required for envelope biogenesis / Organic solvent tolerance protein precursor	0.99627	-0.407078	-0.561894	-0.484486	IM
etk-wzc	2155	Tyrosine-protein kinase Wzc (EC 2.7.10.2)	0.98483	0.491055	0.683878	0.587467	IM
tpx	3612	Thiol peroxidase, Tpx-type (EC 1.11.1.15)	0.970228	-0.151604	-0.213633	-0.182618	IM
	947	21 kDa hemolysin precursor	0.961563	-0.394626	-0.560099	-0.477363	IM
hflC	5384	HflC protein	0.947684	0.193058	0.27728	0.235169	IM
RP-L1	5609	LSU ribosomal protein L1p (L10Ae)	0.941904	0.156947	0.226561	0.191754	IM
	2170	glycosyl transferase, group 2 family protein	0.938219	1.05886	0.731117	0.894988	IM
lptG	5286	FIG000906: Predicted Permease	0.936642	0.364084	0.528039	0.446061	IM
hisC	2247	Histidinol-phosphate aminotransferase (EC 2.6.1.9)	0.930718	-0.146527	-0.213649	-0.180088	IM
rne	3858	Ribonuclease E (EC 3.1.26.12)	0.923912	0.23208	0.158176	0.195128	IM
purB	3807	Adenylosuccinate lyase (EC 4.3.2.2) @ SAICAR lyase (EC 4.3.2.2)	0.923342	-0.116321	-0.170759	-0.14354	IM
	1751	Mlr7403 protein	0.917179	0.110765	0.0750195	0.0928922	IM
ABC.PA.P	2781	Amino acid ABC transporter, permease protein	0.913901	0.292401	0.433069	0.362735	IM
deoD	5116	Purine nucleoside phosphorylase (EC 2.4.2.1)	0.908248	-0.168607	-0.251076	-0.209841	IM
mfd	3827	Transcription-repair coupling factor	0.906891	-0.148228	-0.0994099	-0.123819	IM
PGD	2161	6-phosphogluconate dehydrogenase, decarboxylating (EC 1.1.1.44)	0.906011	-0.131698	-0.19654	-0.164119	IM
E2.3.1.54	3999	Pyruvate formate-lyase (EC 2.3.1.54)	0.902775	0.132274	0.198023	0.165149	IM
E2.3.1.54	2566	Pyruvate formate-lyase (EC 2.3.1.54)	0.902775	0.132274	0.198023	0.165149	IM
DLST	4245	Dihydrolipoamide succinyltransferase component (E2) of 2-oxoglutarate dehydrogenase complex (EC 2.3.1.61)	0.897083	0.181585	0.273377	0.227481	IM
hmuS	1481	Hemin transport protein HmuS	0.896754	-1.17373	-0.779372	-0.976551	IM
rhlB	5679	ATP-dependent RNA helicase RhlB	0.886336	0.0678579	0.103274	0.085566	IM
cysA	1886	Sulfate and thiosulfate import ATP-binding protein CysA (EC 3.6.3.25)	0.883088	0.433332	0.661702	0.547517	IM
metN	4872	Methionine ABC transporter ATP-binding protein	0.881718	0.310803	0.475273	0.393038	IM
RP-L10	5608	LSU ribosomal protein L10p (P0)	0.880158	0.0918977	0.140756	0.116327	IM
	2976	Uncharacterized protein YncE	0.87993	-0.46269	-0.708852	-0.585771	IM
secY	796	Protein translocase subunit SecY	0.876876	0.362745	0.557512	0.460128	IM
ushA	4609	UDP-sugar hydrolase (EC 3.6.1.45); 5'-nucleotidase (EC 3.1.3.5)	0.874198	-1.06135	-1.63582	-1.34858	IM
purF	1951	Amidophosphoribosyltransferase (EC 2.4.2.14)	0.863009	0.229267	0.146974	0.18812	IM
tyrA	1674	Chorismate mutase I (EC 5.4.99.5) / Cyclohexadienyl dehydrogenase (EC 1.3.1.12)(EC 1.3.1.43)	0.862619	-0.678428	-1.05874	-0.868584	IM
blaSHV	349	Beta-lactamase (EC 3.5.2.6)	0.86125	-0.901115	-1.40837	-1.15474	IM
blaSHV	3310	Beta-lactamase (EC 3.5.2.6)	0.86125	-0.901115	-1.40837	-1.15474	IM
nuoCD	1980	NADH-ubiquinone oxidoreductase chain C (EC 1.6.5.3) / NADH-ubiquinone oxidoreductase chain D (EC 1.6.5.3)	0.857965	0.370428	0.581048	0.475738	IM
tuf	771	Translation elongation factor Tu	0.857728	-0.100228	-0.157257	-0.128743	IM
tuf	5613	Translation elongation factor Tu	0.857728	-0.100228	-0.157257	-0.128743	IM
QARS	4280	Glutaminyl-tRNA synthetase (EC 6.1.1.18)	0.855179	0.201571	0.128108	0.164839	IM
AARS	1543	Alanyl-tRNA synthetase (EC 6.1.1.7)	0.852384	-0.116492	-0.183869	-0.15018	IM
tolB	4232	Tol-Pal system beta propeller repeat protein TolB	0.852208	-0.335975	-0.5304	-0.433188	IM
fusA	770	Translation elongation factor G	0.85007	-0.0524036	-0.0829289	-0.0676662	IM
fusA	2254	Translation elongation factor G	0.85007	-0.0524036	-0.0829289	-0.0676662	IM
PK	2478	Pyruvate kinase (EC 2.7.1.40)	0.839698	-0.241135	-0.386166	-0.31365	IM
PK	2744	Pyruvate kinase (EC 2.7.1.40)	0.837287	-0.0512132	-0.0822469	-0.06673	IM
rfbN	2157	O antigen biosynthesis rhamnosyltransferase rfbN (EC 2.4.1.-)	0.837259	0.502146	0.806458	0.654302	IM
bglX	2093	Periplasmic beta-glucosidase (EC 3.2.1.21)	0.834087	-0.618752	-0.997451	-0.808102	IM
tsf	4902	Translation elongation factor Ts	0.832339	-0.0733207	-0.118441	-0.0958809	IM
gltB	882	Glutamate synthase [NADPH] large chain (EC 1.4.1.13)	0.81875	-0.11475	-0.0698753	-0.0923126	IM
mscS	1221	Protein involved in stability of MscS mechanosensitive channel	0.811061	0.174607	0.28951	0.232059	IM
	2716	Uncharacterized protein YdiJ	0.81047	0.355807	0.590394	0.4731	IM
ftsH	918	Cell division protein FtsH (EC 3.4.24.-)	0.802968	0.571019	0.956635	0.763827	IM
hisG	2249	ATP phosphoribosyltransferase (EC 2.4.2.17)	0.800048	-0.166446	-0.27991	-0.223178	IM
dppD	591	Dipeptide transport ATP-binding protein DppD (TC 3.A.1.5.2)	0.795862	0.632778	0.374215	0.503497	IM
cydA	4240	Cytochrome d ubiquinol oxidase subunit I (EC 1.10.3.-)	0.793582	0.310687	0.526946	0.418816	IM
SARS	4006	Seryl-tRNA synthetase (EC 6.1.1.11)	0.79001	-0.101629	-0.173194	-0.137411	IM
purH	5582	IMP cyclohydrolase (EC 3.5.4.10) / Phosphoribosylaminoimidazolecarboxamide formyltransferase (EC 2.1.2.3)	0.782132	-0.0990282	-0.0574898	-0.078259	IM
	4090	Phage protein	0.781927	-0.114734	-0.0665891	-0.0906615	IM
uncharacterized protein	1743	Alpha-2-macroglobulin	0.77945	0.717018	0.414719	0.565868	IM
hslU	5730	ATP-dependent hsl protease ATP-binding subunit HslU	0.77546	-0.365779	-0.635936	-0.500857	IM
pntB	3402	NAD(P) transhydrogenase subunit beta (EC 1.6.1.2)	0.770664	0.445294	0.779446	0.61237	IM
metQ	4874	Methionine ABC transporter substrate-binding protein	0.766672	0.311035	0.547559	0.429297	IM
ATPF1G	5818	ATP synthase gamma chain (EC 3.6.3.14)	0.763249	0.336497	0.595329	0.465913	IM
ATPF1B	5819	ATP synthase beta chain (EC 3.6.3.14)	0.755868	0.272098	0.486656	0.379377	IM
thrA	5097	Aspartokinase (EC 2.7.2.4) / Homoserine dehydrogenase (EC 1.1.1.3)	0.754568	-0.157324	-0.281927	-0.219626	IM
GLDC	1236	Glycine dehydrogenase [decarboxylating] (glycine cleavage system P protein) (EC 1.4.4.2)	0.753808	-0.315983	-0.566889	-0.441436	IM
bamC	1841	Outer membrane beta-barrel assembly protein BamC; Lipoprotein-34 precursor	0.753131	-0.277438	-0.498244	-0.387841	IM
pnp	933	Polyribonucleotide nucleotidyltransferase (EC 2.7.7.8)	0.75061	0.258601	0.466185	0.362393	IM
	2179	Glycosyltransferase	0.746059	0.268765	0.487881	0.378323	IM
PTS-Glc-EIIB	3842	PTS system, glucose-specific IIB component (EC 2.7.1.69) / PTS system, glucose-specific IIC component (EC 2.7.1.69)	0.744719	0.269837	0.490838	0.380337	IM
hemB	4762	Porphobilinogen synthase (EC 4.2.1.24)	0.740097	-0.15127	-0.0825652	-0.116918	IM
cyoA	4679	Cytochrome O ubiquinol oxidase subunit II (EC 1.10.3.-)	0.739954	0.297783	0.545697	0.42174	IM
ATPF1D	5816	ATP synthase delta chain (EC 3.6.3.14)	0.736659	0.270432	0.498153	0.384292	IM
rcsF	4875	Protein RcsF	0.733483	-0.199742	-0.369798	-0.28477	IM
secA	4992	Protein translocase subunit SecA	0.729584	0.166444	0.310089	0.238266	IM
ATPF1E	5820	ATP synthase epsilon chain (EC 3.6.3.14)	0.729264	0.26638	0.49653	0.381455	IM
RP-L6	791	LSU ribosomal protein L6p (L9e)	0.728426	0.123867	0.231201	0.177534	IM
WARS	739	Tryptophanyl-tRNA synthetase (EC 6.1.1.2)	0.723003	-0.543782	-1.02404	-0.783911	IM
phoQ	3811	Sensor histidine kinase PhoQ (EC 2.7.13.3)	0.722025	0.173462	0.327189	0.250325	IM
glyA	1718	Serine hydroxymethyltransferase (EC 2.1.2.1)	0.71864	-0.0793597	-0.150538	-0.114949	IM
lpxO	1572	Fe(2+)/alpha-ketoglutarate-dependent dioxygenase LpxO	0.71703	0.265783	0.505531	0.385657	IM
sdhB	4247	Succinate dehydrogenase iron-sulfur protein (EC 1.3.5.1)	0.713635	0.350751	0.670991	0.510871	IM
glyS	565	Glycyl-tRNA synthetase beta chain (EC 6.1.1.14)	0.711957	-0.108608	-0.208365	-0.158487	IM
ftsZ	4995	Cell division protein FtsZ (EC 3.4.24.-)	0.710738	-0.173682	-0.333908	-0.253795	IM
minD	2533	Septum site-determining protein MinD	0.710002	-0.106056	-0.204154	-0.155105	IM
ilvD	5691	Dihydroxy-acid dehydratase (EC 4.2.1.9)	0.708006	0.377518	0.729219	0.553369	IM
RP-L24	787	LSU ribosomal protein L24p (L26e)	0.704329	0.137112	0.0705288	0.10382	IM
RP-S2	4903	SSU ribosomal protein S2p (SAe)	0.701089	0.1667	0.325933	0.246316	IM
yajC	4716	Preprotein translocase subunit YajC (TC 3.A.5.1.1)	0.700467	0.357713	0.700179	0.528946	IM
metE	2722	5-methyltetrahydropteroyltriglutamate--homocysteine methyltransferase (EC 2.1.1.14)	0.698754	0.228286	0.116273	0.17228	IM
cysK	1896	Cysteine synthase (EC 2.5.1.47)	0.69853	-0.054862	-0.0279316	-0.0413968	IM
pepB	1739	Peptidase B (EC 3.4.11.23)	0.697348	-0.0952662	-0.187515	-0.141391	IM
UGP2	2666	UTP--glucose-1-phosphate uridylyltransferase (EC 2.7.7.9)	0.696408	-0.147274	-0.290374	-0.218824	IM
DLAT	4973	Dihydrolipoamide acetyltransferase component of pyruvate dehydrogenase complex (EC 2.3.1.12)	0.694151	0.178291	0.352968	0.26563	IM
mutS	1475	DNA mismatch repair protein MutS	0.687856	0.287587	0.575968	0.431777	IM
ectB	3086	Diaminobutyrate--2-oxoglutarate aminotransferase (EC 2.6.1.76)	0.685695	-0.0349734	-0.0703261	-0.0526498	IM
ilvC	5688	Ketol-acid reductoisomerase (EC 1.1.1.86)	0.685449	0.0499428	0.100474	0.0752084	IM
RP-L19	1667	LSU ribosomal protein L19p	0.681677	0.152304	0.308588	0.230446	IM
exbB	1086	MotA/TolQ/ExbB proton channel family protein	0.678421	0.298483	0.608531	0.453507	IM
ddc	3085	L-2,4-diaminobutyrate decarboxylase (EC 4.1.1.86)	0.674278	-0.0562195	-0.115539	-0.0858793	IM
RP-S4	800	SSU ribosomal protein S4p (S9e) @ SSU ribosomal protein S4p (S9e), zinc-independent	0.672099	0.0666248	0.137507	0.102066	IM
hisB	2246	Histidinol-phosphatase (EC 3.1.3.15) / Imidazoleglycerol-phosphate dehydratase (EC 4.2.1.19)	0.671492	-0.149167	-0.308232	-0.2287	IM
TC.FEV.OM2	2067	Colicin I receptor precursor	0.671353	-0.464947	-0.224946	-0.344946	IM
prlC	628	Oligopeptidase A (EC 3.4.24.70)	0.666946	-0.202547	-0.0971423	-0.149845	IM
tolA	4233	TolA protein	0.663621	0.277911	0.583343	0.430627	IM
fbaB	2114	Fructose-bisphosphate aldolase class I (EC 4.1.2.13)	0.66171	-0.248091	-0.522772	-0.385431	IM
yidC	5842	Inner membrane protein translocase component YidC, long form	0.653298	0.304889	0.653718	0.479303	IM
entE	4366	2,3-dihydroxybenzoate-AMP ligase (EC 2.7.7.58) [enterobactin] siderophore @ 2,3-dihydroxybenzoate-AMP ligase (EC 2.7.7.58) of siderophore biosynthesis	0.65218	-0.216607	-0.465524	-0.341066	IM
ftsY	661	Signal recognition particle receptor FtsY	0.651986	-0.0794962	-0.170921	-0.125209	IM
sdhA	4248	Succinate dehydrogenase flavoprotein subunit (EC 1.3.5.1)	0.651042	0.27471	0.591819	0.433264	IM
thiC	5594	Hydroxymethylpyrimidine phosphate synthase ThiC (EC 4.1.99.17)	0.648856	-0.0768745	-0.166384	-0.121629	IM
ATPF0B	5815	ATP synthase F0 sector subunit b (EC 3.6.3.14)	0.648732	0.301748	0.653263	0.477506	IM
PARS	4877	Prolyl-tRNA synthetase (EC 6.1.1.15), bacterial type	0.637687	-0.101752	-0.225649	-0.1637	IM
RP-L11	5610	LSU ribosomal protein L11p (L12e)	0.634329	0.171424	0.383022	0.277223	IM
gshA	1548	Glutamate--cysteine ligase (EC 6.3.2.2)	0.63224	-0.462275	-0.205919	-0.334097	IM
UGDH	2166	UDP-glucose 6-dehydrogenase (EC 1.1.1.22)	0.632013	-0.132029	-0.296548	-0.214288	IM
pqiB	3954	Paraquat-inducible protein B	0.630103	0.186261	0.420184	0.303223	IM
tolQ	4235	Tol-Pal system protein TolQ	0.626334	0.258361	0.58792	0.42314	IM
DHODH	3960	Dihydroorotate dehydrogenase (quinone) (EC 1.3.5.2)	0.625037	0.256079	0.584488	0.420283	IM
pntA	3403	NAD(P) transhydrogenase alpha subunit (EC 1.6.1.2)	0.623797	0.297783	0.681649	0.489716	IM
oqxB	1602	Multidrug resistance RND efflux system inner membrane transporter MexF	0.614572	0.194062	0.454116	0.324089	IM
kdgR	2508	Transcriptional regulator KdgR, KDG operon repressor	0.613702	0.768066	0.327531	0.547798	IM
DARS	2467	Aspartyl-tRNA synthetase (EC 6.1.1.12)	0.612393	-0.138746	-0.326405	-0.232575	IM
E5.1.3.6	2167	UDP-glucuronate 5'-epimerase (EC 5.1.3.12)	0.611771	-0.135383	-0.05746	-0.0964215	IM
cysI	1451	Sulfite reductase [NADPH] hemoprotein beta-component (EC 1.8.1.2)	0.611447	0.0302569	0.0713463	0.0508016	IM
E3.1.3.25	1729	Inositol-1-monophosphatase (EC 3.1.3.25)	0.610923	0.0912241	0.215386	0.153305	IM
metQ	456	Methionine ABC transporter substrate-binding protein	0.609444	0.185251	0.438993	0.312122	IM
RP-L9	5360	LSU ribosomal protein L9p	0.603668	0.142454	0.342508	0.242481	IM
ATPF1A	5817	ATP synthase alpha chain (EC 3.6.3.14)	0.602765	0.243766	0.587444	0.415605	IM
aceE	4974	Pyruvate dehydrogenase E1 component (EC 1.2.4.1)	0.59615	0.0990189	0.242739	0.170879	IM
E4.2.1.46	2162	dTDP-glucose 4,6-dehydratase (EC 4.2.1.46)	0.596018	-0.0737135	-0.180767	-0.12724	IM
argC	5708	N-acetyl-gamma-glutamyl-phosphate reductase (EC 1.2.1.38)	0.595748	0.0191088	0.0468933	0.033001	IM
IARS	5079	Isoleucyl-tRNA synthetase (EC 6.1.1.5)	0.592565	-0.227507	-0.0919312	-0.159719	IM
crp	752	Cyclic AMP receptor protein	0.592548	0.0325044	0.0804441	0.0564742	IM
dacC	4312	D-alanyl-D-alanine carboxypeptidase (EC 3.4.16.4)	0.586031	0.110367	0.277988	0.194178	IM
cysN	1456	Sulfate adenylyltransferase subunit 1 (EC 2.7.7.4)	0.581319	-0.0776317	-0.198099	-0.137865	IM
metK	1195	S-adenosylmethionine synthetase (EC 2.5.1.6)	0.575327	-0.101398	-0.263169	-0.182283	IM
E4.2.1.2A	3415	Fumarate hydratase class I, aerobic (EC 4.2.1.2)	0.574404	0.0236349	0.0615051	0.04257	IM
E4.2.1.2A	3382	Fumarate hydratase class I, anaerobic (EC 4.2.1.2)	0.574404	0.0236349	0.0615051	0.04257	IM
tyrB	5529	Biosynthetic Aromatic amino acid aminotransferase alpha (EC 2.6.1.57)	0.573703	-0.367593	-0.95852	-0.663057	IM
tyrB	3492	Biosynthetic Aromatic amino acid aminotransferase alpha (EC 2.6.1.57)	0.573703	-0.367593	-0.95852	-0.663057	IM
metQ	2704	Methionine ABC transporter substrate-binding protein	0.571458	0.242553	0.636605	0.439579	IM
gntT	709	High-affinity gluconate transporter GntT	0.569074	0.285586	0.754806	0.520196	IM
pgm	4271	Phosphoglucomutase (EC 5.4.2.2)	0.56713	-0.0797541	-0.212007	-0.145881	IM
arnA	646	UDP-4-amino-4-deoxy-L-arabinose formyltransferase (EC 2.1.2.13) / UDP-glucuronic acid oxidase (UDP-4-keto-hexauronic acid decarboxylating) (EC 1.1.1.305)	0.566662	0.0249054	0.0662974	0.0456014	IM
ppiD	4669	Peptidyl-prolyl cis-trans isomerase PpiD (EC 5.2.1.8)	0.5658	0.179432	0.478872	0.329152	IM
glnA	5782	Glutamine synthetase type I (EC 6.3.1.2)	0.565698	-0.150457	-0.0563583	-0.103408	IM
IMPDH	1757	Inosine-5'-monophosphate dehydrogenase (EC 1.1.1.205) / CBS domain	0.563711	0.0529903	0.142313	0.0976517	IM
purA	5381	Adenylosuccinate synthetase (EC 6.3.4.4)	0.56303	-0.0909482	-0.0337949	-0.0623715	IM
E1.7.1.7	4986	GMP reductase (EC 1.7.1.7)	0.562412	-0.0987669	-0.266298	-0.182532	IM
GPI	5560	Glucose-6-phosphate isomerase (EC 5.3.1.9)	0.55587	-0.0519125	-0.142822	-0.0973673	IM
	2721	FIG00919961: hypothetical protein	0.552864	-0.0469359	-0.13036	-0.088648	IM
ME2	3037	NAD-dependent malic enzyme (EC 1.1.1.38)	0.548306	-0.0432775	-0.121972	-0.0826247	IM
leuC	5017	3-isopropylmalate dehydratase large subunit (EC 4.2.1.33)	0.547916	-0.10754	-0.303473	-0.205507	IM
nuoG	1983	NADH-ubiquinone oxidoreductase chain G (EC 1.6.5.3)	0.547299	0.0971412	0.274679	0.18591	IM
cynT	2861	Carbonic anhydrase (EC 4.2.1.1)	0.543928	-0.249131	-0.0871341	-0.168133	IM
TPI	481	Triosephosphate isomerase (EC 5.3.1.1)	0.542029	-0.0642419	-0.184844	-0.124543	IM
thiG	5598	Thiazole synthase (EC 2.8.1.10)	0.538707	-0.321193	-0.110384	-0.215788	IM
gltD	881	Glutamate synthase [NADPH] small chain (EC 1.4.1.13)	0.538024	-0.085089	-0.248166	-0.166628	IM
dnaK	5085	Chaperone protein DnaK	0.536762	-0.0901839	-0.264165	-0.177174	IM
PTS-Man-EIIA	2519	PTS system, mannose-specific IIA component (EC 2.7.1.69) / PTS system, mannose-specific IIB component (EC 2.7.1.69)	0.53618	0.123076	0.361237	0.242156	IM
pdxJ	1705	Pyridoxine 5'-phosphate synthase (EC 2.6.99.2)	0.526059	-0.0718715	-0.218637	-0.145254	IM
livF	675	Branched-chain amino acid transport ATP-binding protein LivF (TC 3.A.1.4.1)	0.525023	0.159006	0.485532	0.322269	IM
	3406	Protein ydgH precursor	0.513022	-0.207743	-0.663713	-0.435728	IM
pbuG	5501	Guanine-hypoxanthine permease	0.507802	0.141283	0.460787	0.301035	IM
RP-S10	775	SSU ribosomal protein S10p (S20e)	0.503814	0.0418776	0.138807	0.0903423	IM
ppc	5710	Phosphoenolpyruvate carboxylase (EC 4.1.1.31)	0.502697	-0.0948063	-0.0284715	-0.0616389	IM
mqo	2030	Malate:quinone oxidoreductase (EC 1.1.5.4)	0.493753	0.167594	0.579612	0.373603	IM
asd	693	Aspartate-semialdehyde dehydrogenase (EC 1.2.1.11)	0.480955	-0.0388319	-0.1423	-0.090566	IM
groES	5426	Heat shock protein 60 family co-chaperone GroES	0.480159	-0.140121	-0.515409	-0.327765	IM
DLD	4972	Dihydrolipoamide dehydrogenase of pyruvate dehydrogenase complex (EC 1.8.1.4) @ Dihydrolipoamide dehydrogenase (EC 1.8.1.4)	0.478854	0.0568596	0.210446	0.133653	IM
gltL	4297	Glutamate Aspartate transport ATP-binding protein GltL (TC 3.A.1.3.4)	0.477925	0.101697	0.378074	0.239886	IM
msbA	3989	Lipid A export ATP-binding/permease protein MsbA	0.476059	0.26052	0.977283	0.618901	IM
ubiB	5632	Ubiquinone biosynthesis monooxygenase UbiB	0.474318	0.160548	0.607404	0.383976	IM
cysJ	1450	Sulfite reductase [NADPH] flavoprotein alpha-component (EC 1.8.1.2)	0.472311	0.0277245	0.105937	0.0668307	IM
fes	4375	Enterobactin esterase	0.472311	0.0277245	0.105937	0.0668307	IM
HSP90A	4616	Chaperone protein HtpG	0.470148	-0.0686914	-0.265335	-0.167013	IM
LARS	4302	Leucyl-tRNA synthetase (EC 6.1.1.4)	0.468934	-0.0286044	-0.111172	-0.0698882	IM
SIG1	1034	RNA polymerase sigma factor RpoD	0.466871	0.198322	0.050491	0.124407	IM
SIG2	1466	RNA polymerase sigma factor RpoS	0.466871	0.198322	0.050491	0.124407	IM
	653	DcrB protein precursor	0.461119	0.14648	0.593053	0.369766	IM
	5110	ABC transporter, ATP-binding protein	0.459277	-0.0706499	-0.288904	-0.179777	IM
metB	5722	Cystathionine gamma-synthase (EC 2.5.1.48)	0.458863	-0.201655	-0.0492026	-0.125429	IM
pepQ	5621	Xaa-Pro dipeptidase PepQ (EC 3.4.13.9)	0.455568	-0.204663	-0.854216	-0.529439	IM
dacC	4111	D-alanyl-D-alanine carboxypeptidase (EC 3.4.16.4)	0.453912	0.0832515	0.350725	0.216988	IM
trpE	3666	Anthranilate synthase, aminase component (EC 4.1.3.27)	0.452124	-0.193605	-0.0454903	-0.119548	IM
RP-L7	5607	LSU ribosomal protein L7/L12 (P1/P2)	0.44815	0.0491106	0.213906	0.131508	IM
kdsA	2638	2-Keto-3-deoxy-D-manno-octulosonate-8-phosphate synthase (EC 2.5.1.55)	0.446588	-0.0542954	-0.238695	-0.146495	IM
accC	849	Biotin carboxylase of acetyl-CoA carboxylase (EC 6.3.4.14)	0.441469	-0.0534311	-0.242347	-0.147889	IM
oqxA	1603	Multidrug resistance RND efflux system membrane fusion protein MexE	0.440656	0.0574114	0.261725	0.159568	IM
trpGD	3667	Anthranilate synthase, amidotransferase component (EC 4.1.3.27) / Anthranilate phosphoribosyltransferase (EC 2.4.2.18)	0.437124	0.383252	0.0822029	0.232727	IM
mdoH	3878	Glucans biosynthesis glucosyltransferase H (EC 2.4.1.-)	0.436282	0.119117	0.558387	0.338752	IM
ubiI	1233	Protein VisC	0.430818	0.0381077	0.18524	0.111674	IM
argR	870	Arginine pathway regulatory protein ArgR, repressor of arg regulon	0.426876	0.165932	0.82887	0.497401	IM
ndk	1745	Nucleoside diphosphate kinase (EC 2.7.4.6)	0.420186	-0.126737	-0.66453	-0.395634	IM
GAPDH	3744	NAD-dependent glyceraldehyde-3-phosphate dehydrogenase (EC 1.2.1.12)	0.418839	-0.0410309	-0.00774646	-0.0243887	IM
GAPDH	3188	NAD-dependent glyceraldehyde-3-phosphate dehydrogenase (EC 1.2.1.12)	0.418839	-0.0410309	-0.00774646	-0.0243887	IM
rfbP	2156	Undecaprenyl-phosphate galactosephosphotransferase (EC 2.7.8.6)	0.415708	0.12334	0.669192	0.396266	IM
damX	735	Septum-associated cell division protein DamX	0.41411	0.100091	0.549907	0.324999	IM
groEL	5425	Heat shock protein 60 family chaperone GroEL	0.413646	-0.0283849	-0.156523	-0.0924539	IM
psd	5398	Phosphatidylserine decarboxylase (EC 4.1.1.65)	0.41329	0.0817601	0.45213	0.266945	IM
tig	4674	Cell division trigger factor (EC 5.2.1.8)	0.413285	-0.0265267	-0.146698	-0.0866124	IM
fabI	3637	Enoyl-[acyl-carrier-protein] reductase [NADH] (EC 1.3.1.9)	0.412402	-0.382224	-0.068629	-0.225427	IM
recA	1541	RecA protein	0.408349	-0.0647073	-0.372575	-0.218641	IM
galE	4219	UDP-N-acetylglucosamine 4-epimerase (EC 5.1.3.7) / UDP-glucose 4-epimerase (EC 5.1.3.2)	0.404625	-0.15875	-0.943606	-0.551178	IM
RP-L5	788	LSU ribosomal protein L5p (L11e)	0.404463	0.0148527	0.0884086	0.0516307	IM
efp	5410	Translation elongation factor P	0.391419	-0.0282678	-0.190158	-0.109213	IM
	2159	predicted glycosyltransferase	0.386218	0.0894713	0.635407	0.362439	IM
pepN	3966	Membrane alanine aminopeptidase N (EC 3.4.11.2)	0.384024	0.0219394	0.159586	0.0907627	IM
OGDH	4246	2-oxoglutarate dehydrogenase E1 component (EC 1.2.4.2)	0.379155	0.032364	0.248895	0.140629	IM
dapD	4906	2,3,4,5-tetrahydropyridine-2,6-dicarboxylate N-succinyltransferase (EC 2.3.1.117)	0.37855	-0.0154134	-0.119389	-0.0674012	IM
NARS	3973	Asparaginyl-tRNA synthetase (EC 6.1.1.22)	0.37799	0.548915	0.0703925	0.309654	IM
gcd	4956	Glucose dehydrogenase, PQQ-dependent (EC 1.1.5.2)	0.375227	0.0524366	0.422962	0.237699	IM
infB	928	Translation initiation factor 2	0.365053	0.00701691	0.0649297	0.0359733	IM
RP-L14	786	LSU ribosomal protein L14p (L23e)	0.356952	0.0216565	0.227539	0.124598	IM
pit	633	Low-affinity inorganic phosphate transporter	0.350423	0.0428534	0.506337	0.274595	IM
purL	1712	Phosphoribosylformylglycinamidine synthase, synthetase subunit (EC 6.3.5.3) / Phosphoribosylformylglycinamidine synthase, glutamine amidotransferase subunit (EC 6.3.5.3)	0.347881	0.0333462	0.414289	0.223818	IM
E2.6.1.42	5692	Branched-chain amino acid aminotransferase (EC 2.6.1.42)	0.346594	-0.0388761	-0.495962	-0.267419	IM
acrB	4628	Acriflavine resistance protein B (AcrB)	0.346313	0.0241996	0.310551	0.167375	IM
acrF	819	Acriflavine resistance protein F (AcrF)	0.346313	0.0241996	0.310551	0.167375	IM
metE	5638	5-methyltetrahydropteroyltriglutamate--homocysteine methyltransferase (EC 2.1.1.14)	0.343371	-0.113864	-0.00832208	-0.061093	IM
topA	3654	DNA topoisomerase I (EC 5.99.1.2)	0.33471	0.0137156	0.23376	0.123738	IM
E3.1.1.11	4199	Pectinesterase (EC 3.1.1.11)	0.310957	-0.169317	-0.00300561	-0.0861613	IM
ubiE	5634	2-methoxy-6-polyprenyl-1,4-benzoquinol methylase (EC 2.1.1.201) @ Demethylmenaquinone methyltransferase (EC 2.1.1.163)	0.309931	0.00258171	0.162019	0.0823004	IM
TC.FEV.OM	4453	Ferrichrome-iron receptor	0.305664	-0.00726764	-0.87184	-0.439554	IM
	617	Inner membrane metabolite transport protein YhjE	0.30103	0	0.478256	0.239128	IM
yjgB	5268	Cinnamyl alcohol dehydrogenase/reductase (EC 1.1.1.195) @ Alcohol dehydrogenase (EC 1.1.1.1)	0.279449	-0.178385	0.00714166	-0.0856217	IM
accD	1947	Acetyl-coenzyme A carboxyl transferase beta chain (EC 6.4.1.2)	0.273026	-0.00661861	0.126404	0.0598927	IM
panB	4947	3-methyl-2-oxobutanoate hydroxymethyltransferase (EC 2.1.2.11)	0.268751	0.00987116	-0.162694	-0.0764114	IM
clpB	1681	ClpB protein	0.266776	0.0503587	-0.780208	-0.364925	IM
	1061	Similarity with glutathionylspermidine synthase (EC 6.3.1.8), group 1	0.259499	-0.0777984	0.00614439	-0.035827	IM
pta	1966	BioD-like N-terminal domain / Phosphate acetyltransferase (EC 2.3.1.8)	0.258869	1.0823	-0.0868454	0.497727	IM
guaA	1758	GMP synthase [glutamine-hydrolyzing], amidotransferase subunit (EC 6.3.5.2) / GMP synthase [glutamine-hydrolyzing], ATP pyrophosphatase subunit (EC 6.3.5.2)	0.249493	0.014142	-0.142442	-0.06415	IM
RP-S3	782	SSU ribosomal protein S3p (S3e)	0.243034	-0.0228468	0.202757	0.0899551	IM
acrA	4627	Acriflavine resistance protein A (AcrA)	0.228974	-0.0249192	0.174628	0.0748544	IM
acrE	820	Acriflavine resistance protein E (AcrE)	0.228974	-0.0249192	0.174628	0.0748544	IM
PGK	1219	Phosphoglycerate kinase (EC 2.7.2.3)	0.225161	0.0303975	-0.201239	-0.0854208	IM
lepB	1701	Signal peptidase I (EC 3.4.21.89)	0.220998	-0.0515256	0.321473	0.134974	IM
rnb	3640	Exoribonuclease II (EC 3.1.13.1)	0.194976	0.341603	-0.0753993	0.133102	IM
rpoB	5606	DNA-directed RNA polymerase beta subunit (EC 2.7.7.6)	0.194105	-0.0345029	0.154837	0.060167	IM
pepD	4843	Cytosol nonspecific dipeptidase (EC 3.4.13.18)	0.190477	-0.0930903	0.401777	0.154343	IM
tolC	1063	Type I secretion outer membrane protein, TolC precursor	0.190409	-0.0821835	0.0190554	-0.0315641	IM
thrC	5095	Threonine synthase (EC 4.2.3.1)	0.183517	0.0839288	-0.33705	-0.126561	IM
E2.2.1.2	5091	Transaldolase (EC 2.2.1.2)	0.176563	0.0397844	-0.149156	-0.0546858	IM
gmhD	524	ADP-L-glycero-D-manno-heptose-6-epimerase (EC 5.1.3.20)	0.174374	0.015705	-0.0576537	-0.0209743	IM
sppA	3729	Signal peptide peptidase SppA (protease 4)	0.167618	0.0535436	-0.0155377	0.019003	IM
MARS	2102	Methionyl-tRNA synthetase (EC 6.1.1.10)	0.166328	0.0940512	-0.320298	-0.113123	IM
tsx	4711	Nucleoside-specific channel-forming protein Tsx precursor	0.165154	0.219066	-0.0650162	0.0770249	IM
rpoA	801	DNA-directed RNA polymerase alpha subunit (EC 2.7.7.6)	0.162067	-0.04658	0.15265	0.053035	IM
lon	4671	ATP-dependent protease La (EC 3.4.21.53) Type I	0.160854	-0.0501724	0.162658	0.0562428	IM
G6PD	2481	Glucose-6-phosphate 1-dehydrogenase (EC 1.1.1.49)	0.151349	0.158749	-0.473968	-0.15761	IM
ENO	1444	Enolase (EC 4.2.1.11)	0.150332	0.0220806	-0.0653606	-0.02164	IM
dppF	592	Dipeptide transport ATP-binding protein DppF (TC 3.A.1.5.2)	0.146929	-0.148132	0.426161	0.139015	IM
carA	5058	Carbamoyl-phosphate synthase small chain (EC 6.3.5.5)	0.131954	0.0409012	-0.0160442	0.0124285	IM
	471	putative exported protein	0.109881	-0.136062	0.293369	0.0786535	IM
clpX	4672	ATP-dependent Clp protease ATP-binding subunit ClpX	0.105199	-0.148085	0.0710738	-0.0385056	IM
ubiD	5625	3-polyprenyl-4-hydroxybenzoate carboxy-lyase (EC 4.1.1.-)	0.103329	0.0389463	-0.0800516	-0.0205526	IM
KARS	1254	Lysyl-tRNA synthetase (class II) (EC 6.1.1.6)	0.0665058	0.382922	-0.60757	-0.112324	IM
adhP	3031	Alcohol dehydrogenase (EC 1.1.1.1)	0.0660431	-0.181638	0.287283	0.0528225	IM
argG	925	Argininosuccinate synthase (EC 6.3.4.5)	0.0590613	0.0579632	-0.038447	0.0097581	IM
rbsB	4336	ABC-type sugar transport system, periplasmic component	0.0550233	-0.435354	0.296868	-0.069243	IM
cysD	1455	Sulfate adenylyltransferase subunit 2 (EC 2.7.7.4)	0.0524952	0.0798599	-0.115104	-0.0176221	IM
E1.17.4.1A	2016	Ribonucleotide reductase of class Ia (aerobic), alpha subunit (EC 1.17.4.1)	0.052106	0.138026	-0.198411	-0.0301925	IM
gshB	1190	Glutathione synthetase (EC 6.3.2.3)	0.0462634	0.460606	-0.333493	0.0635565	IM
argH	5706	Argininosuccinate lyase (EC 4.3.2.1)	0.0460168	-0.0241307	0.0175009	-0.0033149	IM
RP-L30	794	LSU ribosomal protein L30p (L7e)	0.042882	0.0943202	-0.0698904	0.0122149	IM
sucD	4243	Succinyl-CoA ligase [ADP-forming] alpha chain (EC 6.2.1.5)	0.0408261	0.235133	-0.312883	-0.038875	IM
infC	2693	Translation initiation factor 3	0.0398591	-0.0615728	0.0813914	0.0099093	IM
yajG	4677	Hypothetical lipoprotein YajG precursor	0.0382705	-0.167832	0.219448	0.025808	IM
	496	Protein YicC	0.035705	0.147258	-0.114624	0.016317	IM
ydfG	3332	3-hydroxypropionate dehydrogenase (EC 1.1.1.298)	0.0213875	0.110101	-0.0946185	0.00774125	IM
RARS	2459	Arginyl-tRNA synthetase (EC 6.1.1.19)	0.0182215	0.111961	-0.127434	-0.0077365	IM
uspA	631	Universal stress protein A	0.014864	-0.113181	0.101808	-0.0056865	IM
fabA	3952	3-hydroxyacyl-[acyl-carrier-protein] dehydratase, FabA form (EC 4.2.1.59) @ Trans-2-decenoyl-[acyl-carrier-protein] isomerase (EC 5.3.3.14)	0.0105179	0.0543733	-0.0504323	0.0019705	IM

## Sheet: S1B Table_OM
Gene	PEG	Protein.IDs	(–)Log10 (p value)	Replicate_1	Replicate_2	Average	Loc
ubiE	5634	2-methoxy-6-polyprenyl-1,4-benzoquinol methylase (EC 2.1.1.201) @ Demethylmenaquinone methyltransferase (EC 2.1.1.163)	4.159	-0.156932	-0.156898	-0.156915	OM
sohB	3657	Possible protease sohB (EC 3.4.21.-)	2.58804	0.215917	0.214173	0.215045	OM
entC	4367	Isochorismate synthase (EC 5.4.4.2) [enterobactin] siderophore @ Isochorismate synthase (EC 5.4.4.2) of siderophore biosynthesis	2.47924	-0.603803	-0.597543	-0.600673	OM
	2170	glycosyl transferase, group 2 family protein	2.46138	0.103187	0.104314	0.10375	OM
purM	1827	Phosphoribosylformylglycinamidine cyclo-ligase (EC 6.3.3.1)	2.15337	-0.472329	-0.48287	-0.4776	OM
pta	1966	BioD-like N-terminal domain / Phosphate acetyltransferase (EC 2.3.1.8)	2.14899	-0.258664	-0.252961	-0.255812	OM
dppF	592	Dipeptide transport ATP-binding protein DppF (TC 3.A.1.5.2)	2.13942	0.341739	0.349617	0.345678	OM
pmbA	5329	TldE protein, part of TldE/TldD proteolytic complex	2.10954	-0.181237	-0.185716	-0.183476	OM
rsmC	5129	16S rRNA (guanine(1207)-N(2))-methyltransferase (EC 2.1.1.172)	2.05911	0.243905	0.250686	0.247296	OM
rfbD	2164	dTDP-4-dehydrorhamnose reductase (EC 1.1.1.133)	2.03463	-0.295618	-0.287164	-0.291391	OM
PTS-EI.PTSP	1341	FIG001592: Phosphocarrier protein kinase/phosphorylase, nitrogen regulation associated	2.00379	-0.132871	-0.137075	-0.134973	OM
btuB	5700	Outer membrane vitamin B12 receptor BtuB	1.97191	-0.174645	-0.168888	-0.171766	OM
fepA	4376	TonB-dependent receptor; Outer membrane receptor for ferric enterobactin and colicins B, D	1.92748	-0.246725	-0.256059	-0.251392	OM
glnA	5782	Glutamine synthetase type I (EC 6.3.1.2)	1.85998	-0.111187	-0.106466	-0.108827	OM
WARS	739	Tryptophanyl-tRNA synthetase (EC 6.1.1.2)	1.77206	-0.255761	-0.269715	-0.262738	OM
TC.FEV.OM3	1482	TonB-dependent hemin, ferrichrome receptor	1.74883	-0.368006	-0.38922	-0.378613	OM
fiu	3679	Ferrichrome-iron receptor	1.72496	-0.264575	-0.280716	-0.272645	OM
RP-L24	787	LSU ribosomal protein L24p (L26e)	1.72434	0.0758719	0.0715034	0.0736876	OM
	5110	ABC transporter, ATP-binding protein	1.70968	-0.45209	-0.48069	-0.46639	OM
fabZ	4892	3-hydroxyacyl-[acyl-carrier-protein] dehydratase, FabZ form (EC 4.2.1.59)	1.68029	0.0224895	0.0210607	0.0217751	OM
parA	223	Chromosome (plasmid) partitioning protein ParA	1.62153	-0.141378	-0.152415	-0.146897	OM
arcB	887	Aerobic respiration control sensor protein ArcB (EC 2.7.13.3)	1.57274	0.124169	0.135066	0.129617	OM
hepA	5040	RNA polymerase associated protein RapA (EC 3.6.1.-)	1.56132	-0.695407	-0.637864	-0.666636	OM
mlaD	903	Phospholipid ABC transporter substrate-binding protein MlaD	1.53499	0.517787	0.472378	0.495082	OM
murG	5000	UDP-N-acetylglucosamine--N-acetylmuramyl-(pentapeptide) pyrophosphoryl-undecaprenol N-acetylglucosamine transferase (EC 2.4.1.227)	1.49637	0.196111	0.216812	0.206461	OM
TC.FEV.OM	3833	Aerobactin siderophore receptor IutA	1.44857	-0.292302	-0.326967	-0.309634	OM
tuf	771	Translation elongation factor Tu	1.44191	-0.269813	-0.240789	-0.255301	OM
tuf	5613	Translation elongation factor Tu	1.44191	-0.269813	-0.240789	-0.255301	OM
RP-S14	789	SSU ribosomal protein S14p (S29e) @ SSU ribosomal protein S14p (S29e), zinc-independent	1.41741	0.0400353	0.0451597	0.0425975	OM
tamB	5344	Inner membrane component of TAM transport system	1.40916	-3.09782	-2.73993	-2.91887	OM
purA	5381	Adenylosuccinate synthetase (EC 6.3.4.4)	1.39524	-0.580307	-0.511204	-0.545755	OM
carB	5057	Carbamoyl-phosphate synthase large chain (EC 6.3.5.5)	1.38596	-0.375527	-0.427464	-0.401496	OM
ppc	5710	Phosphoenolpyruvate carboxylase (EC 4.1.1.31)	1.37516	-0.290621	-0.254475	-0.272548	OM
pps	2713	Phosphoenolpyruvate synthase (EC 2.7.9.2)	1.37381	-0.672871	-0.588937	-0.630904	OM
RP-L2	779	LSU ribosomal protein L2p (L8e)	1.33625	0.155274	0.134269	0.144771	OM
PRPS	2630	Ribose-phosphate pyrophosphokinase (EC 2.7.6.1)	1.33476	-0.273461	-0.236348	-0.254904	OM
dnaK	5085	Chaperone protein DnaK	1.31437	-0.412387	-0.480527	-0.446457	OM
TC.OOP	3949	Outer membrane protein A precursor	1.31397	-0.211775	-0.246802	-0.229289	OM
lptD	5047	Outer membrane protein Imp, required for envelope biogenesis / Organic solvent tolerance protein precursor	1.27714	-0.189376	-0.223735	-0.206556	OM
uncharacterized protein	3691	Uncharacterized symporter YdjN	1.23864	0.220392	0.264478	0.242435	OM
murA	907	UDP-N-acetylglucosamine 1-carboxyvinyltransferase (EC 2.5.1.7)	1.23709	-0.211256	-0.175925	-0.19359	OM
argAB	1353	N-acetylglutamate synthase (EC 2.3.1.1)	1.23131	-0.489138	-0.588827	-0.538983	OM
TC.FEV.OM	4453	Ferrichrome-iron receptor	1.23107	-0.195671	-0.235575	-0.215623	OM
ilvC	5688	Ketol-acid reductoisomerase (EC 1.1.1.86)	1.22751	-0.942797	-1.13682	-1.03981	OM
ycaO	3997	Ribosomal protein S12p methylthiotransferase accessory factor YcaO	1.22206	-0.176049	-0.212787	-0.194418	OM
	1097	Transcriptional regulator, GntR family domain	1.2219	-0.523686	-0.633014	-0.57835	OM
UGDH	2166	UDP-glucose 6-dehydrogenase (EC 1.1.1.22)	1.19998	-0.480174	-0.586218	-0.533196	OM
tolQ	4235	Tol-Pal system protein TolQ	1.1602	0.29194	0.363406	0.327673	OM
secA	4992	Protein translocase subunit SecA	1.14558	0.216166	0.271144	0.243655	OM
	2716	Uncharacterized protein YdiJ	1.11812	0.442856	0.347784	0.39532	OM
ompX	4142	Outer membrane protein X precursor	1.11792	-0.223393	-0.175414	-0.199404	OM
adhE	2670	Acetaldehyde dehydrogenase (EC 1.2.1.10) / Alcohol dehydrogenase (EC 1.1.1.1)	1.11605	0.757746	0.966029	0.861888	OM
DPO1	5788	DNA polymerase I (EC 2.7.7.7)	1.1107	0.0850345	0.066496	0.0757653	OM
entF	4373	Enterobactin synthetase component F, serine activating enzyme (EC 2.7.7.-)	1.08854	-0.765601	-0.590869	-0.678235	OM
RP-L22	781	LSU ribosomal protein L22p (L17e)	1.08756	0.125892	0.0971018	0.111497	OM
aac6-Ib	8	6'-N-acetyltransferase	1.08279	-0.328159	-0.25237	-0.290264	OM
aac6-Ib	74	6'-N-acetyltransferase	1.08279	-0.328159	-0.25237	-0.290264	OM
aac6-Ib	56	6'-N-acetyltransferase	1.08279	-0.328159	-0.25237	-0.290264	OM
hflK	5385	HflK protein	1.08244	0.308848	0.401684	0.355266	OM
hisB	2246	Histidinol-phosphatase (EC 3.1.3.15) / Imidazoleglycerol-phosphate dehydratase (EC 4.2.1.19)	1.06104	-0.256728	-0.33847	-0.297599	OM
TC.FEV.OM	4920	Ferric hydroxamate outer membrane receptor FhuA	1.05896	0.178587	0.235771	0.207179	OM
thrA	5097	Aspartokinase (EC 2.7.2.4) / Homoserine dehydrogenase (EC 1.1.1.3)	1.05566	-0.540265	-0.408341	-0.474303	OM
gcd	4956	Glucose dehydrogenase, PQQ-dependent (EC 1.1.5.2)	1.04751	0.101031	0.134402	0.117717	OM
lepA	1700	Translation elongation factor LepA	1.04472	-0.266313	-0.354947	-0.31063	OM
RP-S19	780	SSU ribosomal protein S19p (S15e)	1.03344	-0.0425625	-0.0316868	-0.0371247	OM
RP-L21	910	LSU ribosomal protein L21p	1.02748	0.0665127	0.0897166	0.0781146	OM
kup	5804	Kup system potassium uptake protein	1.02562	0.207176	0.279823	0.2435	OM
PTS-Fru-EIIB	2061	PTS system, fructose-specific IIB component (EC 2.7.1.69) / PTS system, fructose-specific IIC component (EC 2.7.1.69)	1.02548	0.336939	0.455133	0.396036	OM
fusA	770	Translation elongation factor G	1.02276	-0.971232	-1.31448	-1.14286	OM
fusA	2254	Translation elongation factor G	1.02276	-0.971232	-1.31448	-1.14286	OM
RP-L16	783	LSU ribosomal protein L16p (L10e)	1.02068	0.0565363	0.0766319	0.0665841	OM
	4418	ATPase, P-type (transporting), HAD superfamily, subfamily IC	1.01381	0.162011	0.220699	0.191355	OM
thrC	5095	Threonine synthase (EC 4.2.3.1)	0.989093	-0.692086	-0.960622	-0.826354	OM
oqxA	1603	Multidrug resistance RND efflux system membrane fusion protein MexE	0.986012	0.366513	0.509955	0.438234	OM
rne	3858	Ribonuclease E (EC 3.1.26.12)	0.973175	0.18407	0.258758	0.221414	OM
pal	4231	Tol-Pal system peptidoglycan-associated lipoprotein PAL	0.95899	-0.182664	-0.12842	-0.155542	OM
mltE	2549	Endo-type membrane-bound lytic murein transglycosylase A (EC 4.2.2.n2)	0.955052	-0.302895	-0.43228	-0.367588	OM
sucC	4244	Succinyl-CoA ligase [ADP-forming] beta chain (EC 6.2.1.5)	0.952184	-0.67742	-0.969166	-0.823293	OM
cusA	249	Cobalt-zinc-cadmium resistance protein CzcA; Cation efflux system protein CusA	0.94689	1.60726	1.11829	1.36278	OM
cusA	5225	Cobalt-zinc-cadmium resistance protein CzcA; Cation efflux system protein CusA	0.94689	1.60726	1.11829	1.36278	OM
DLD	4972	Dihydrolipoamide dehydrogenase of pyruvate dehydrogenase complex (EC 1.8.1.4) @ Dihydrolipoamide dehydrogenase (EC 1.8.1.4)	0.941321	0.0858522	0.123996	0.104924	OM
lpxO	1572	Fe(2+)/alpha-ketoglutarate-dependent dioxygenase LpxO	0.937221	0.587864	0.405544	0.496704	OM
E2.2.1.6L	5012	Acetolactate synthase large subunit (EC 2.2.1.6)	0.936656	0.0616717	0.0894425	0.0755571	OM
RP-S10	775	SSU ribosomal protein S10p (S20e)	0.925537	-0.149455	-0.218956	-0.184205	OM
SAM50	4895	Outer membrane protein assembly factor YaeT	0.920588	-0.1027	-0.151151	-0.126925	OM
SAM50	5516	Outer membrane protein assembly factor YaeT	0.920588	-0.1027	-0.151151	-0.126925	OM
trpGD	3667	Anthranilate synthase, amidotransferase component (EC 4.1.3.27) / Anthranilate phosphoribosyltransferase (EC 2.4.2.18)	0.909121	-0.57655	-0.85783	-0.71719	OM
ygiM	1051	Arylsulfatase (EC 3.1.6.1)	0.902867	0.237297	0.355217	0.296257	OM
AARS	1543	Alanyl-tRNA synthetase (EC 6.1.1.7)	0.896335	-0.34437	-0.518836	-0.431603	OM
ndh	3835	NADH dehydrogenase (EC 1.6.99.3)	0.891387	0.272558	0.412686	0.342622	OM
ompC	2023	Outer membrane porin OmpC	0.882451	-0.181106	-0.276733	-0.228919	OM
ompN	3479	Outer membrane porin OmpN	0.882451	-0.181106	-0.276733	-0.228919	OM
ompF	3974	Outer membrane porin OmpF	0.882451	-0.181106	-0.276733	-0.228919	OM
	2417	Outer membrane porin, OmpS	0.882451	-0.181106	-0.276733	-0.228919	OM
pnp	933	Polyribonucleotide nucleotidyltransferase (EC 2.7.7.8)	0.880356	0.206675	0.31649	0.261582	OM
ENO	1444	Enolase (EC 4.2.1.11)	0.869177	-0.138415	-0.214479	-0.176447	OM
clpC	295	ATP-dependent Clp protease ATP-binding subunit ClpA	0.860153	-0.346299	-0.54189	-0.444095	OM
metQ	4874	Methionine ABC transporter substrate-binding protein	0.854886	0.31444	0.494917	0.404678	OM
mdoH	3878	Glucans biosynthesis glucosyltransferase H (EC 2.4.1.-)	0.835641	0.26596	0.427951	0.346955	OM
leuA	5015	2-isopropylmalate synthase (EC 2.3.3.13)	0.834721	-0.2564	-0.413016	-0.334708	OM
ubiB	5632	Ubiquinone biosynthesis monooxygenase UbiB	0.832377	0.142886	0.230806	0.186846	OM
TC.FEV.OM2	2067	Colicin I receptor precursor	0.830107	-0.248734	-0.402871	-0.325802	OM
lptE	4303	LPS-assembly lipoprotein RlpB precursor (Rare lipoprotein B)	0.827644	-0.291028	-0.472771	-0.3819	OM
ATPF1A	5817	ATP synthase alpha chain (EC 3.6.3.14)	0.820879	0.22374	0.366466	0.295103	OM
	2501	Paraquat-inducible protein B	0.799511	0.183179	0.308265	0.245722	OM
hrpA	3449	ATP-dependent helicase HrpA	0.795609	-0.0544061	-0.0321641	-0.0432851	OM
DLAT	4973	Dihydrolipoamide acetyltransferase component of pyruvate dehydrogenase complex (EC 2.3.1.12)	0.79462	0.253884	0.43001	0.341947	OM
pit	633	Low-affinity inorganic phosphate transporter	0.771407	0.277816	0.485777	0.381796	OM
pqiB	3954	Paraquat-inducible protein B	0.758177	0.236192	0.420993	0.328593	OM
ATPF1G	5818	ATP synthase gamma chain (EC 3.6.3.14)	0.754484	0.403387	0.225075	0.314231	OM
pyrG	1443	CTP synthase (EC 6.3.4.2)	0.746228	-0.378532	-0.686959	-0.532745	OM
ATPF1B	5819	ATP synthase beta chain (EC 3.6.3.14)	0.741405	0.211678	0.38703	0.299354	OM
RP-L13	876	LSU ribosomal protein L13p (L13Ae)	0.738091	0.0651312	0.119705	0.0924181	OM
rhlB	5679	ATP-dependent RNA helicase RhlB	0.736376	0.192193	0.35419	0.273191	OM
acrA	4627	Acriflavine resistance protein A (AcrA)	0.730618	0.41753	0.776571	0.597051	OM
acrE	820	Acriflavine resistance protein E (AcrE)	0.730618	0.41753	0.776571	0.597051	OM
	601	FIG002337: predicted inner membrane protein	0.725311	0.281271	0.527675	0.404473	OM
PARS	4877	Prolyl-tRNA synthetase (EC 6.1.1.15), bacterial type	0.723639	-0.348691	-0.655959	-0.502325	OM
accC	849	Biotin carboxylase of acetyl-CoA carboxylase (EC 6.3.4.14)	0.717369	-0.0956213	-0.181772	-0.138697	OM
pntB	3402	NAD(P) transhydrogenase subunit beta (EC 1.6.1.2)	0.713288	0.332926	0.637269	0.485098	OM
ftsH	918	Cell division protein FtsH (EC 3.4.24.-)	0.711027	0.167686	0.32222	0.244953	OM
tolA	4233	TolA protein	0.702285	0.461248	0.899929	0.680589	OM
ndpA	2035	Nucleoid-associated protein NdpA	0.699645	-0.505425	-0.257838	-0.381632	OM
hisD	2248	Histidinol dehydrogenase (EC 1.1.1.23)	0.698177	-0.208045	-0.105854	-0.156949	OM
deaD	935	DEAD-box ATP-dependent RNA helicase CshA (EC 3.6.4.13)	0.694718	0.033975	0.0671925	0.0505837	OM
ftsA	4996	Cell division protein FtsA	0.683469	-0.427729	-0.211824	-0.319777	OM
E1.17.4.1A	2016	Ribonucleotide reductase of class Ia (aerobic), alpha subunit (EC 1.17.4.1)	0.680986	-0.204642	-0.100869	-0.152755	OM
	2179	Glycosyltransferase	0.671097	0.278651	0.57624	0.427445	OM
rcsD	2021	Phosphotransferase RcsD	0.6671	0.278889	0.58132	0.430105	OM
ATPF0B	5815	ATP synthase F0 sector subunit b (EC 3.6.3.14)	0.665911	0.224977	0.470062	0.347519	OM
RP-S13	798	SSU ribosomal protein S13p (S18e)	0.664186	-0.0640633	-0.134317	-0.0991902	OM
oqxB	1602	Multidrug resistance RND efflux system inner membrane transporter MexF	0.664083	0.203916	0.427626	0.315771	OM
FARSB	2697	Phenylalanyl-tRNA synthetase beta chain (EC 6.1.1.20)	0.663844	-0.103632	-0.217428	-0.16053	OM
carA	5058	Carbamoyl-phosphate synthase small chain (EC 6.3.5.5)	0.663462	-0.246811	-0.51823	-0.38252	OM
feoB	715	Ferrous iron transport protein B	0.655704	0.207427	0.442519	0.324973	OM
ATPF1D	5816	ATP synthase delta chain (EC 3.6.3.14)	0.651904	0.162528	0.349502	0.256015	OM
accA	4887	Acetyl-coenzyme A carboxyl transferase alpha chain (EC 6.4.1.2)	0.650855	0.276742	0.128407	0.202574	OM
metK	1195	S-adenosylmethionine synthetase (EC 2.5.1.6)	0.646232	-0.162246	-0.353138	-0.257692	OM
OGDH	4246	2-oxoglutarate dehydrogenase E1 component (EC 1.2.4.2)	0.645755	0.078613	0.0360808	0.0573469	OM
mukB	3979	Chromosome partition protein MukB	0.643997	0.0633333	0.138517	0.100925	OM
	861	FIG005080: Possible exported protein	0.641907	0.261383	0.574281	0.417832	OM
bamC	1841	Outer membrane beta-barrel assembly protein BamC; Lipoprotein-34 precursor	0.640181	-0.522273	-0.236812	-0.379543	OM
clpX	4672	ATP-dependent Clp protease ATP-binding subunit ClpX	0.633194	-0.362325	-0.81164	-0.586982	OM
hflC	5384	HflC protein	0.631092	0.274951	0.61886	0.446906	OM
cyoB	4680	Cytochrome O ubiquinol oxidase subunit I (EC 1.10.3.-)	0.624292	0.167171	0.382224	0.274697	OM
gyrB	376	DNA gyrase subunit B (EC 5.99.1.3)	0.62283	-0.109719	-0.251727	-0.180723	OM
rpoA	801	DNA-directed RNA polymerase alpha subunit (EC 2.7.7.6)	0.61856	-0.0991175	-0.0427663	-0.0709419	OM
E2.7.7.24	2163	Glucose-1-phosphate thymidylyltransferase (EC 2.7.7.24)	0.61585	-0.208864	-0.48724	-0.348052	OM
metN	4872	Methionine ABC transporter ATP-binding protein	0.614929	0.185724	0.434228	0.309976	OM
RP-L10	5608	LSU ribosomal protein L10p (P0)	0.614523	0.0631948	0.147897	0.105546	OM
acrB	4628	Acriflavine resistance protein B (AcrB)	0.604971	0.169873	0.407085	0.288479	OM
acrF	819	Acriflavine resistance protein F (AcrF)	0.604971	0.169873	0.407085	0.288479	OM
PTS-Glc-EIIB	3842	PTS system, glucose-specific IIB component (EC 2.7.1.69) / PTS system, glucose-specific IIC component (EC 2.7.1.69)	0.599991	0.192066	0.46616	0.329113	OM
sufC	2738	Iron-sulfur cluster assembly ATPase protein SufC	0.597538	-0.338562	-0.826959	-0.582761	OM
rnr	5379	3'-to-5' exoribonuclease RNase R	0.595762	-0.0665748	-0.16337	-0.114972	OM
pntA	3403	NAD(P) transhydrogenase alpha subunit (EC 1.6.1.2)	0.591131	0.22745	0.56504	0.396245	OM
livF	675	Branched-chain amino acid transport ATP-binding protein LivF (TC 3.A.1.4.1)	0.583073	0.156702	0.397923	0.277313	OM
hisG	2249	ATP phosphoribosyltransferase (EC 2.4.2.17)	0.582237	-0.154596	-0.393488	-0.274042	OM
ftsY	661	Signal recognition particle receptor FtsY	0.581946	-0.162747	-0.414571	-0.288659	OM
cydA	4240	Cytochrome d ubiquinol oxidase subunit I (EC 1.10.3.-)	0.579195	0.241339	0.619524	0.430432	OM
hslU	5730	ATP-dependent hsl protease ATP-binding subunit HslU	0.576741	-0.271785	-0.702546	-0.487165	OM
PTS-Man-EIIA	2519	PTS system, mannose-specific IIA component (EC 2.7.1.69) / PTS system, mannose-specific IIB component (EC 2.7.1.69)	0.576063	0.0823056	0.213166	0.147736	OM
RP-S2	4903	SSU ribosomal protein S2p (SAe)	0.57336	0.025476	0.066496	0.045986	OM
infC	2693	Translation initiation factor 3	0.569656	0.0780653	0.205974	0.14202	OM
metL	5721	Aspartokinase (EC 2.7.2.4) / Homoserine dehydrogenase (EC 1.1.1.3)	0.565244	-0.677212	-0.253326	-0.465269	OM
RP-S16	1664	SSU ribosomal protein S16p	0.561824	0.251578	0.0931404	0.172359	OM
etk-wzc	2155	Tyrosine-protein kinase Wzc (EC 2.7.10.2)	0.553755	0.104667	0.289883	0.197275	OM
kefA	4625	Potassium efflux system KefA protein / Small-conductance mechanosensitive channel	0.549206	0.189786	0.533331	0.361559	OM
livG	674	Branched-chain amino acid transport ATP-binding protein LivG (TC 3.A.1.4.1)	0.535684	0.145372	0.427408	0.28639	OM
pgm	4271	Phosphoglucomutase (EC 5.4.2.2)	0.534771	-0.301077	-0.887997	-0.594537	OM
E3.4.21.102	2505	Tail-specific protease precursor (EC 3.4.21.102)	0.53393	-0.251881	-0.745077	-0.498479	OM
ftsZ	4995	Cell division protein FtsZ (EC 3.4.24.-)	0.530619	-0.315058	-0.94287	-0.628964	OM
plsB	5543	Glycerol-3-phosphate acyltransferase (EC 2.3.1.15)	0.526137	0.180119	0.547777	0.363948	OM
exbB	1086	MotA/TolQ/ExbB proton channel family protein	0.510231	0.11405	0.368388	0.241219	OM
metE	5638	5-methyltetrahydropteroyltriglutamate--homocysteine methyltransferase (EC 2.1.1.14)	0.509317	-0.271837	-0.881236	-0.576537	OM
mrcB	4921	Multimodular transpeptidase-transglycosylase (EC 2.4.1.129) (EC 3.4.-.-)	0.504742	0.0948165	0.313088	0.203952	OM
cyoA	4679	Cytochrome O ubiquinol oxidase subunit II (EC 1.10.3.-)	0.504277	0.195227	0.645874	0.42055	OM
sppA	3729	Signal peptide peptidase SppA (protease 4)	0.493531	0.06444	0.223076	0.143758	OM
purF	1951	Amidophosphoribosyltransferase (EC 2.4.2.14)	0.489481	-0.08192	-0.288696	-0.185308	OM
RP-L19	1667	LSU ribosomal protein L19p	0.488768	0.0742247	0.262412	0.168318	OM
lpp	2743	major outer membrane lipoprotein	0.487943	-0.143693	-0.509895	-0.326794	OM
cysK	1896	Cysteine synthase (EC 2.5.1.47)	0.480512	0.0348222	0.127873	0.0813476	OM
	531	FIG136845: Rhodanese-related sulfurtransferase	0.47644	0.126157	0.472378	0.299268	OM
infB	928	Translation initiation factor 2	0.475826	-0.0313768	-0.117837	-0.0746069	OM
CARP	5288	Cytosol aminopeptidase PepA (EC 3.4.11.1)	0.471228	0.0459302	0.176454	0.111192	OM
PTS-Nag-EIIA	4281	PTS system, N-acetylglucosamine-specific IIA component (EC 2.7.1.69) / PTS system, N-acetylglucosamine-specific IIB component (EC 2.7.1.69) / PTS system, N-acetylglucosamine-specific IIC component (EC 2.7.1.69)	0.470888	0.059592	0.0154852	0.0375386	OM
RP-S18	5361	SSU ribosomal protein S18p @ SSU ribosomal protein S18p, zinc-independent	0.469954	0.0467703	0.180837	0.113804	OM
RP-L6	791	LSU ribosomal protein L6p (L9e)	0.468685	0.0294486	0.00756746	0.018508	OM
seqA	4272	SeqA protein, negative modulator of initiation of replication	0.4627	0.100357	0.402898	0.251628	OM
rodZ	1748	Cytoskeleton protein RodZ	0.461401	0.111108	0.44916	0.280134	OM
UGP2	2666	UTP--glucose-1-phosphate uridylyltransferase (EC 2.7.7.9)	0.458864	-0.263967	-1.08186	-0.672914	OM
ppiD	4669	Peptidyl-prolyl cis-trans isomerase PpiD (EC 5.2.1.8)	0.455638	0.163044	0.680244	0.421644	OM
fabF	3848	3-oxoacyl-[acyl-carrier-protein] synthase, KASII (EC 2.3.1.179)	0.454852	-0.203043	-0.850865	-0.526954	OM
	3762	LOS biosynthesis enzyme LBGB	0.450437	-0.477837	-0.111187	-0.294512	OM
recA	1541	RecA protein	0.444919	-0.102933	-0.457083	-0.280008	OM
secD	4715	Protein translocase subunit SecD	0.442424	0.102918	0.464046	0.283482	OM
metQ	2704	Methionine ABC transporter substrate-binding protein	0.440807	0.124301	0.566125	0.345213	OM
rfbP	2156	Undecaprenyl-phosphate galactosephosphotransferase (EC 2.7.8.6)	0.440496	0.0857159	0.391152	0.238434	OM
damX	735	Septum-associated cell division protein DamX	0.440122	0.137244	0.627763	0.382503	OM
yajC	4716	Preprotein translocase subunit YajC (TC 3.A.5.1.1)	0.434312	0.057787	0.274404	0.166096	OM
dnaA	373	Chromosomal replication initiator protein DnaA	0.429344	-0.613129	-0.124868	-0.368999	OM
gyrA	2018	DNA gyrase subunit A (EC 5.99.1.3)	0.429106	-0.0772901	-0.380134	-0.228712	OM
pbuG	5501	Guanine-hypoxanthine permease	0.425784	0.0746366	0.375716	0.225176	OM
trpB	3669	Tryptophan synthase beta chain (EC 4.2.1.20)	0.417153	-0.118609	-0.636367	-0.377488	OM
aceE	4974	Pyruvate dehydrogenase E1 component (EC 1.2.4.1)	0.413893	0.248538	0.0451597	0.146849	OM
	5347	UPF0053 inner membrane protein YtfL	0.41321	0.116586	0.645128	0.380857	OM
ABC-2.OM	2154	Polysaccharide export lipoprotein Wza	0.40949	-0.0301212	-0.171794	-0.100958	OM
PYG	707	Maltodextrin phosphorylase (EC 2.4.1.1)	0.407969	0.0593144	0.342615	0.200965	OM
res	2306	Type III restriction-modification system restriction subunit (EC 3.1.21.5)	0.405579	0.0892544	0.526156	0.307705	OM
RP-S5	793	SSU ribosomal protein S5p (S2e)	0.401142	-0.121186	-0.742926	-0.432056	OM
TC.FEV.OM	2550	Ferrichrome-iron receptor	0.394673	-0.266139	-0.0408588	-0.153499	OM
dacC	4312	D-alanyl-D-alanine carboxypeptidase (EC 3.4.16.4)	0.39075	-0.0999231	-0.0147537	-0.0573384	OM
gmhC	1054	ADP-heptose synthase (EC 2.7.-.-) / D-glycero-beta-D-manno-heptose 7-phosphate kinase	0.386109	-0.0826089	-0.587357	-0.334983	OM
RP-L3	776	LSU ribosomal protein L3p (L3e)	0.385717	0.0369379	0.263749	0.150343	OM
ppk	1825	Polyphosphate kinase (EC 2.7.4.1)	0.382233	0.00731974	0.0543224	0.0308211	OM
RP-S15	931	SSU ribosomal protein S15p (S13e)	0.376699	-0.0495642	-0.392587	-0.221076	OM
DLST	4245	Dihydrolipoamide succinyltransferase component (E2) of 2-oxoglutarate dehydrogenase complex (EC 2.3.1.61)	0.371592	0.0367969	0.310973	0.173885	OM
rlmL	3957	23S rRNA (guanine(2445)-N(2))-methyltransferase (EC 2.1.1.173) / 23S rRNA (guanine(2069)-N(7))-methyltransferase (EC 2.1.1.264)	0.371549	0.662023	0.0782913	0.370157	OM
hemY	5662	Uncharacterized protein EC-HemY, likely associated with heme metabolism based on gene clustering with hemC, hemD in Proteobacteria (unrelated to HemY-type PPO in GramPositives)	0.371435	0.143803	1.21782	0.680812	OM
hupB	4670	DNA-binding protein HU-beta	0.371076	-0.0627337	-0.00737263	-0.0350532	OM
ftsK	4009	DNA translocase FtsK	0.36863	0.0089015	0.0782913	0.0435964	OM
rcsF	4875	Protein RcsF	0.362976	-0.027407	-0.261559	-0.144483	OM
cysA	1886	Sulfate and thiosulfate import ATP-binding protein CysA (EC 3.6.3.25)	0.362668	0.0487288	0.467215	0.257972	OM
E3.1.3.25	1729	Inositol-1-monophosphatase (EC 3.1.3.25)	0.360558	-0.0919334	-0.91075	-0.501342	OM
E1.7.1.7	4986	GMP reductase (EC 1.7.1.7)	0.359042	-0.106509	-1.08106	-0.593785	OM
SRP54	1663	Signal recognition particle protein Ffh	0.355858	-0.0104415	-0.11177	-0.0611058	OM
RP-S1	3992	SSU ribosomal protein S1p	0.351032	0.254369	0.0217796	0.138074	OM
metE	2722	5-methyltetrahydropteroyltriglutamate--homocysteine methyltransferase (EC 2.1.1.14)	0.349891	-0.0421902	-0.503655	-0.272923	OM
RP-L17	802	LSU ribosomal protein L17p	0.348869	0.0166409	0.202681	0.109661	OM
RP-L30	794	LSU ribosomal protein L30p (L7e)	0.337462	0.0268961	0.42502	0.225958	OM
gsiA	4121	Oligopeptide transport ATP-binding protein @ Glutathione ABC transporter ATP-binding protein GsiA	0.323483	0.0261863	0.661364	0.343775	OM
groEL	5425	Heat shock protein 60 family chaperone GroEL	0.322675	-0.010529	-0.275602	-0.143066	OM
	78	Colicin E3 (EC 3.1.-.-)	0.310863	-0.017157	-0.975722	-0.496439	OM
	60	Colicin E3 (EC 3.1.-.-)	0.310863	-0.017157	-0.975722	-0.496439	OM
gltB	882	Glutamate synthase [NADPH] large chain (EC 1.4.1.13)	0.305107	-0.00211996	-0.288892	-0.145506	OM
entS	4369	Enterobactin exporter EntS	0.301512	0.000238548	0.27368	0.136959	OM
tolC	1063	Type I secretion outer membrane protein, TolC precursor	0.301401	6.51e-05	0.0971018	0.0485835	OM
hupA	5588	DNA-binding protein HU-alpha	0.30103	-0.0883316	0	-0.0441658	OM
glyA	1718	Serine hydroxymethyltransferase (EC 2.1.2.1)	0.299992	0.00211676	-1.12643	-0.562157	OM
ygiF	1052	Adenylate cyclase (EC 4.6.1.1)	0.296664	0.511917	-0.00406203	0.253927	OM
yidC	5842	Inner membrane protein translocase component YidC, long form	0.290044	-0.0123508	0.61372	0.300685	OM
RP-L9	5360	LSU ribosomal protein L9p	0.287107	-0.10936	0.00279872	-0.0532806	OM
dacC	4111	D-alanyl-D-alanine carboxypeptidase (EC 3.4.16.4)	0.286105	-0.57061	0.0156728	-0.277469	OM
nadR	5111	NadR transcriptional regulator / Nicotinamide-nucleotide adenylyltransferase, NadR family (EC 2.7.7.1) / Ribosylnicotinamide kinase (EC 2.7.1.22)	0.284777	-0.0185917	0.620569	0.300989	OM
GBE1	694	1,4-alpha-glucan (glycogen) branching enzyme, GH-13-type (EC 2.4.1.18)	0.277034	-0.462055	0.0206294	-0.220713	OM
purT	2484	Phosphoribosylglycinamide formyltransferase 2 (EC 2.1.2.-)	0.27501	0.0516616	-1.06448	-0.506409	OM
	82	Mobilization protein	0.273995	0.286971	-0.0144884	0.136241	OM
	64	Mobilization protein	0.273995	0.286971	-0.0144884	0.136241	OM
rpoB	5606	DNA-directed RNA polymerase beta subunit (EC 2.7.7.6)	0.271267	-0.0564497	0.00314823	-0.0266507	OM
RP-L27	911	LSU ribosomal protein L27p	0.26983	0.0576482	-0.984327	-0.463339	OM
dnaJ	5084	Chaperone protein DnaJ	0.263412	0.0818957	-1.15049	-0.534297	OM
TC.FEV.OM	2975	Probable tonB-dependent receptor yncD precursor	0.255126	-0.673148	0.0590921	-0.307028	OM
phoQ	3811	Sensor histidine kinase PhoQ (EC 2.7.13.3)	0.248492	-0.0297522	0.293578	0.131913	OM
mdlA	4661	ATP-binding component of a transport system	0.246153	-0.0505373	0.475949	0.212706	OM
arcA	5100	Aerobic respiration control protein arcA	0.23711	-0.0160746	0.128407	0.0561662	OM
E2.3.1.54	3999	Pyruvate formate-lyase (EC 2.3.1.54)	0.235484	0.0223471	-0.173702	-0.0756774	OM
E2.3.1.54	2566	Pyruvate formate-lyase (EC 2.3.1.54)	0.235484	0.0223471	-0.173702	-0.0756774	OM
lptG	5286	FIG000906: Predicted Permease	0.232518	-0.015636	0.115805	0.0500845	OM
	1877	Acetyltransferase YpeA	0.230502	0.215793	-0.0300769	0.092858	OM
dps	4146	Non-specific DNA-binding protein Dps / Iron-binding ferritin-like antioxidant protein / Ferroxidase (EC 1.16.3.1)	0.222025	-0.0290586	0.183923	0.0774322	OM
blaKPC	49	Beta-lactamase (EC 3.5.2.6)	0.213396	0.0869418	-0.490004	-0.201531	OM
	1	Beta-lactamase	0.213396	0.0869418	-0.490004	-0.201531	OM
ftsE	662	Cell division transporter, ATP-binding protein FtsE (TC 3.A.5.1.1)	0.199381	-0.0622656	0.296314	0.117024	OM
rho	5677	Transcription termination factor Rho	0.167296	-0.018914	0.00550488	-0.00670456	OM
RP-L20	2695	LSU ribosomal protein L20p	0.160934	0.0522195	-0.0160957	0.0180619	OM
	2159	predicted glycosyltransferase	0.159844	0.0749112	-0.240703	-0.0828959	OM
rfbF	2158	dTDP-rhamnosyl transferase RfbF	0.147493	-0.097848	0.282824	0.092488	OM
parC	1075	Topoisomerase IV subunit A (EC 5.99.1.-)	0.144761	-0.0242127	0.00856859	-0.00782205	OM
alaA	1974	Alanine transaminase (EC 2.6.1.2)	0.140001	-0.233779	0.0860099	-0.0738845	OM
RP-S4	800	SSU ribosomal protein S4p (S9e) @ SSU ribosomal protein S4p (S9e), zinc-independent	0.138854	-0.0229192	0.00851058	-0.00720431	OM
ABCF3	757	Glutathione-regulated potassium-efflux system ATP-binding protein	0.134565	-0.201329	0.523925	0.161298	OM
iscS	1732	Cysteine desulfurase (EC 2.8.1.7), IscS subfamily	0.129986	0.330513	-0.131661	0.099426	OM
rlmB	5378	23S rRNA (guanosine(2251)-2'-O)-methyltransferase (EC 2.1.1.185)	0.1278	0.00789519	-0.00319895	0.00234812	OM
	4036	Uncharacterized lipoprotein YbjP	0.126186	0.0180697	-0.0440445	-0.0129874	OM
IMPDH	1757	Inosine-5'-monophosphate dehydrogenase (EC 1.1.1.205) / CBS domain	0.123978	0.0300151	-0.0719317	-0.0209583	OM
rluB	3661	Ribosomal large subunit pseudouridine synthase B (EC 5.4.99.22)	0.117691	0.0618101	-0.141236	-0.0397129	OM
glyS	565	Glycyl-tRNA synthetase beta chain (EC 6.1.1.14)	0.112794	0.31862	-0.701929	-0.191655	OM
RP-L15	795	LSU ribosomal protein L15p (L27Ae)	0.11096	-0.0654396	0.142223	0.0383917	OM
RP-L5	788	LSU ribosomal protein L5p (L11e)	0.0983726	-0.00772052	0.0153119	0.00379569	OM
mutS	1475	DNA mismatch repair protein MutS	0.0966522	0.16033	-0.314085	-0.0768775	OM
fabI	3637	Enoyl-[acyl-carrier-protein] reductase [NADH] (EC 1.3.1.9)	0.0932946	0.678289	-0.354629	0.16183	OM
arnA	646	UDP-4-amino-4-deoxy-L-arabinose formyltransferase (EC 2.1.2.13) / UDP-glucuronic acid oxidase (UDP-4-keto-hexauronic acid decarboxylating) (EC 1.1.1.305)	0.0895846	0.127349	-0.237259	-0.054955	OM
purL	1712	Phosphoribosylformylglycinamidine synthase, synthetase subunit (EC 6.3.5.3) / Phosphoribosylformylglycinamidine synthase, glutamine amidotransferase subunit (EC 6.3.5.3)	0.0770565	-0.0511214	0.0872466	0.0180626	OM
RP-S3	782	SSU ribosomal protein S3p (S3e)	0.0770319	-0.016294	0.0278034	0.0057547	OM
crp	752	Cyclic AMP receptor protein	0.0740822	-0.0614204	0.102684	0.0206318	OM
ABC-2.A	4953	Uncharacterized ABC transporter ATP-binding protein YadG	0.073423	0.24939	-0.415038	-0.082824	OM
rpoC	5605	DNA-directed RNA polymerase beta' subunit (EC 2.7.7.6)	0.0688718	-0.0339652	0.0210607	-0.00645225	OM
TC.CPA1	5500	Putative Na(+)/H(+) exchanger protein, CPA1 family precursor	0.0658177	-0.161227	0.254605	0.046689	OM
	4090	Phage protein	0.0589498	0.132899	-0.0882191	0.02234	OM
RP-S7	769	SSU ribosomal protein S7p (S5e)	0.049489	-0.0297374	0.0210607	-0.00433835	OM
spoT	488	Guanosine-3',5'-bis(diphosphate) 3'-pyrophosphohydrolase (EC 3.1.7.2) / GTP pyrophosphokinase (EC 2.7.6.5), (p)ppGpp synthetase II	0.0437685	0.23435	-0.172599	0.0308755	OM
mgtA	5305	Mg(2+) transport ATPase, P-type (EC 3.6.3.2)	0.0423599	0.276265	-0.3715	-0.0476175	OM
PK	2478	Pyruvate kinase (EC 2.7.1.40)	0.0379957	-0.193189	0.148029	-0.02258	OM
virB4	31	hypothetical protein	0.037392	0.0544492	-0.0707666	-0.0081587	OM
lon	4671	ATP-dependent protease La (EC 3.4.21.53) Type I	0.0367474	0.0652694	-0.0844548	-0.0095927	OM
RP-L14	786	LSU ribosomal protein L14p (L23e)	0.0313734	0.0597306	-0.0479006	0.005915	OM
RP-L1	5609	LSU ribosomal protein L1p (L10Ae)	0.0242968	0.0765576	-0.0909049	-0.00717365	OM
lptB	895	Lipopolysaccharide ABC transporter, ATP-binding protein LptB	0.0205387	-0.466823	0.40356	-0.0316315	OM
PTS-Mtl-EIIA	544	PTS system, mannitol-specific IIC component (EC 2.7.1.69) / PTS system, mannitol-specific IIB component (EC 2.7.1.69) / PTS system, mannitol-specific IIA component (EC 2.7.1.69)	0.0157022	-0.0934136	0.0835335	-0.00494005	OM
rfbN	2157	O antigen biosynthesis rhamnosyltransferase rfbN (EC 2.4.1.-)	0.0134928	0.216789	-0.196895	0.009947	OM
rhlE	4158	ATP-dependent RNA helicase RhlE	0.00521476	0.0888465	-0.092242	-0.00169775	OM

## Sheet: S1C Table_PP
Gene	PEG	Protein.IDs	(–)Log10 (p value)	Replicate_1	Replicate_2	Average	Loc
purN	1826	Phosphoribosylglycinamide formyltransferase (EC 2.1.2.2)	2.96348	0.108564	0.108936	0.10875	PP
yajG	4677	Hypothetical lipoprotein YajG precursor	2.78231	0.438238	0.435971	0.437105	PP
RP-S2	4903	SSU ribosomal protein S2p (SAe)	2.75638	0.0771589	0.0767353	0.0769471	PP
RP-S5	793	SSU ribosomal protein S5p (S2e)	2.70791	-0.0445552	-0.0442818	-0.0444185	PP
E3.4.21.102	2505	Tail-specific protease precursor (EC 3.4.21.102)	2.68976	0.362779	0.365114	0.363947	PP
TC.OOP	3949	Outer membrane protein A precursor	2.4019	0.313211	0.317135	0.315173	PP
OTC	5294	Ornithine carbamoyltransferase (EC 2.1.3.3)	2.34915	0.116843	0.118497	0.11767	PP
RARS	2459	Arginyl-tRNA synthetase (EC 6.1.1.19)	2.12449	0.0788001	0.080681	0.0797405	PP
nadE	3702	NAD synthetase (EC 6.3.1.5)	1.94413	-0.118155	-0.114007	-0.116081	PP
glf	2180	UDP-galactopyranose mutase (EC 5.4.99.9)	1.91433	0.231336	0.222649	0.226993	PP
sucC	4244	Succinyl-CoA ligase [ADP-forming] beta chain (EC 6.2.1.5)	1.89301	-0.0583644	-0.0560645	-0.0572145	PP
RP-L10	5608	LSU ribosomal protein L10p (P0)	1.88809	-0.0717456	-0.074723	-0.0732343	PP
surA	5048	Survival protein SurA precursor (Peptidyl-prolyl cis-trans isomerase SurA) (EC 5.2.1.8)	1.84067	0.340262	0.35605	0.348156	PP
UGDH	2166	UDP-glucose 6-dehydrogenase (EC 1.1.1.22)	1.82538	-0.158643	-0.166275	-0.162459	PP
aspC	3975	Aspartate aminotransferase (EC 2.6.1.1)	1.82359	-0.107197	-0.112376	-0.109786	PP
adhE	2670	Acetaldehyde dehydrogenase (EC 1.2.1.10) / Alcohol dehydrogenase (EC 1.1.1.1)	1.77823	0.326512	0.309851	0.318182	PP
mtnB	4343	Methylthioribulose-1-phosphate dehydratase (EC 4.2.1.109)	1.6961	-0.448838	-0.421311	-0.435074	PP
thiC	5594	Hydroxymethylpyrimidine phosphate synthase ThiC (EC 4.1.99.17)	1.63719	-0.251645	-0.234047	-0.242846	PP
GAPDH	3744	NAD-dependent glyceraldehyde-3-phosphate dehydrogenase (EC 1.2.1.12)	1.62872	-0.0253124	-0.0272546	-0.0262835	PP
GAPDH	3188	NAD-dependent glyceraldehyde-3-phosphate dehydrogenase (EC 1.2.1.12)	1.62872	-0.0253124	-0.0272546	-0.0262835	PP
rbsB	4336	ABC-type sugar transport system, periplasmic component	1.60328	0.155982	0.168703	0.162343	PP
purF	1951	Amidophosphoribosyltransferase (EC 2.4.2.14)	1.58963	0.104273	0.11306	0.108666	PP
CS	4252	Citrate synthase (si) (EC 2.3.3.1)	1.58936	0.00490022	0.00451914	0.00470968	PP
hmuS	1481	Hemin transport protein HmuS	1.57815	-0.398587	-0.433116	-0.415851	PP
NARS	3973	Asparaginyl-tRNA synthetase (EC 6.1.1.22)	1.55499	0.285761	0.311936	0.298849	PP
RP-L21	910	LSU ribosomal protein L21p	1.49485	-0.0744793	-0.08237	-0.0784246	PP
typA	5780	GTP-binding protein TypA/BipA	1.4809	0.357492	0.396673	0.377082	PP
potD	3817	Spermidine/putrescine import ABC transporter substrate-binding protein PotD (TC 3.A.1.11.1)	1.47461	0.333059	0.370126	0.351592	PP
GCH1	2069	GTP cyclohydrolase I (EC 3.5.4.16) type 1	1.47091	-0.30435	-0.273623	-0.288986	PP
E3.1.1.11	4199	Pectinesterase (EC 3.1.1.11)	1.45245	0.279352	0.312168	0.29576	PP
RP-L9	5360	LSU ribosomal protein L9p	1.45164	0.0304277	0.0340092	0.0322185	PP
UGP2	2150	UTP--glucose-1-phosphate uridylyltransferase (EC 2.7.7.9)	1.44636	-0.151746	-0.135581	-0.143663	PP
thiE	5595	Thiamin-phosphate pyrophosphorylase (EC 2.5.1.3)	1.42943	-0.242496	-0.272633	-0.257564	PP
SARS	4006	Seryl-tRNA synthetase (EC 6.1.1.11)	1.41212	-0.259574	-0.229778	-0.244676	PP
TC.FEV.OM3	1482	TonB-dependent hemin, ferrichrome receptor	1.40868	-0.315662	-0.356942	-0.336302	PP
ilvC	5688	Ketol-acid reductoisomerase (EC 1.1.1.86)	1.40213	0.0556503	0.0630461	0.0593482	PP
ybdH	4357	Glycerol dehydrogenase (EC 1.1.1.6)	1.36824	0.238819	0.208667	0.223743	PP
ectB	3086	Diaminobutyrate--2-oxoglutarate aminotransferase (EC 2.6.1.76)	1.2747	0.115111	0.136125	0.125618	PP
PK	2478	Pyruvate kinase (EC 2.7.1.40)	1.26607	0.161414	0.191531	0.176473	PP
APRT	4620	Adenine phosphoribosyltransferase (EC 2.4.2.7)	1.23931	-0.281007	-0.234233	-0.25762	PP
asd	693	Aspartate-semialdehyde dehydrogenase (EC 1.2.1.11)	1.23273	-0.0675033	-0.0561094	-0.0618064	PP
	2976	Uncharacterized protein YncE	1.22541	0.111908	0.0927233	0.102316	PP
metE	2722	5-methyltetrahydropteroyltriglutamate--homocysteine methyltransferase (EC 2.1.1.14)	1.22534	0.147274	0.177751	0.162513	PP
PGD	2161	6-phosphogluconate dehydrogenase, decarboxylating (EC 1.1.1.44)	1.22371	-0.0804814	-0.0666346	-0.073558	PP
RP-S10	775	SSU ribosomal protein S10p (S20e)	1.21914	-0.444941	-0.538489	-0.491715	PP
serC	3995	Phosphoserine aminotransferase (EC 2.6.1.52)	1.21462	-0.0417438	-0.0506224	-0.0461831	PP
mdoG	3879	Glucans biosynthesis protein G precursor	1.21173	0.263924	0.320476	0.2922	PP
clpA	4017	ATP-dependent Clp protease ATP-binding subunit ClpA	1.20575	-0.365196	-0.299933	-0.332564	PP
edd	2482	Phosphogluconate dehydratase (EC 4.2.1.12)	1.20187	0.264525	0.322661	0.293593	PP
ddc	3085	L-2,4-diaminobutyrate decarboxylase (EC 4.1.1.86)	1.20062	0.0582873	0.0711385	0.0647129	PP
adk	4615	Adenylate kinase (EC 2.7.4.3)	1.20055	-0.0745098	-0.0610475	-0.0677786	PP
alaA	1974	Alanine transaminase (EC 2.6.1.2)	1.19689	0.261036	0.213508	0.237272	PP
FARSB	2697	Phenylalanyl-tRNA synthetase beta chain (EC 6.1.1.20)	1.18633	-0.0916068	-0.112562	-0.102084	PP
ygfZ	1246	Folate-dependent protein for Fe/S cluster synthesis/repair in oxidative stress	1.16689	-0.324294	-0.40231	-0.363302	PP
guaA	1758	GMP synthase [glutamine-hydrolyzing], amidotransferase subunit (EC 6.3.5.2) / GMP synthase [glutamine-hydrolyzing], ATP pyrophosphatase subunit (EC 6.3.5.2)	1.16469	-0.054926	-0.0682155	-0.0615708	PP
ABC.PA.S	2780	Glutamine ABC transporter, periplasmic glutamine-binding protein (TC 3.A.1.3.2)	1.15478	0.474745	0.380318	0.427532	PP
nusA	927	Transcription termination protein NusA	1.13784	0.108698	0.136909	0.122803	PP
QARS	4280	Glutaminyl-tRNA synthetase (EC 6.1.1.18)	1.11471	0.359632	0.281878	0.320755	PP
entB	4365	Isochorismatase (EC 3.3.2.1) [enterobactin] siderophore / Apo-aryl carrier domain of EntB @ Isochorismatase (EC 3.3.2.1) of siderophore biosynthesis	1.10906	-0.348464	-0.446036	-0.39725	PP
gshA	1548	Glutamate--cysteine ligase (EC 6.3.2.2)	1.09329	-0.224538	-0.173792	-0.199165	PP
parB	25	hypothetical protein	1.08706	-0.0195936	-0.0254109	-0.0225023	PP
ychF	2624	GTP-binding and nucleic acid-binding protein YchF	1.0637	0.0952463	0.0723688	0.0838075	PP
hisA	2244	Phosphoribosylformimino-5-aminoimidazole carboxamide ribotide isomerase (EC 5.3.1.16)	1.0555	-0.274409	-0.363102	-0.318756	PP
ilvD	5691	Dihydroxy-acid dehydratase (EC 4.2.1.9)	1.05136	0.038041	0.0504751	0.0442581	PP
lamB	5547	Maltoporin (maltose/maltodextrin high-affinity receptor, phage lambda receptor protein)	1.04463	-1.81793	-2.4231	-2.12052	PP
rfbC	2165	dTDP-4-dehydrorhamnose 3,5-epimerase (EC 5.1.3.13)	1.03659	-0.0625497	-0.0466692	-0.0546094	PP
IMPDH	1757	Inosine-5'-monophosphate dehydrogenase (EC 1.1.1.205) / CBS domain	1.01829	0.0712622	0.0967598	0.084011	PP
E1.17.4.1A	2016	Ribonucleotide reductase of class Ia (aerobic), alpha subunit (EC 1.17.4.1)	1.01634	0.0316994	0.0431026	0.037401	PP
IARS	5079	Isoleucyl-tRNA synthetase (EC 6.1.1.5)	1.01518	0.0720864	0.0529703	0.0625283	PP
PRDX2_4	4721	Alkyl hydroperoxide reductase subunit C-like protein	0.992053	0.343793	0.476088	0.40994	PP
asnB	4287	Asparagine synthetase [glutamine-hydrolyzing] (EC 6.3.5.4)	0.987161	0.077022	0.107069	0.0920455	PP
lacZ	134	Beta-galactosidase (EC 3.2.1.23)	0.976593	0.0857549	0.120217	0.102986	PP
tyrA	1674	Chorismate mutase I (EC 5.4.99.5) / Cyclohexadienyl dehydrogenase (EC 1.3.1.12)(EC 1.3.1.43)	0.972442	-0.15287	-0.215026	-0.183948	PP
E2.2.1.1	1217	Transketolase (EC 2.2.1.1)	0.969066	0.0486882	0.0686743	0.0586812	PP
RP-L11	5610	LSU ribosomal protein L11p (L12e)	0.968823	0.053426	0.0753721	0.064399	PP
entF	4373	Enterobactin synthetase component F, serine activating enzyme (EC 2.7.7.-)	0.955483	-0.140197	-0.20001	-0.170103	PP
rpoB	5606	DNA-directed RNA polymerase beta subunit (EC 2.7.7.6)	0.949732	-0.0592215	-0.0413068	-0.0502642	PP
entE	4366	2,3-dihydroxybenzoate-AMP ligase (EC 2.7.7.58) [enterobactin] siderophore @ 2,3-dihydroxybenzoate-AMP ligase (EC 2.7.7.58) of siderophore biosynthesis	0.938594	-0.132612	-0.191994	-0.162303	PP
argC	5708	N-acetyl-gamma-glutamyl-phosphate reductase (EC 1.2.1.38)	0.938458	0.147796	0.214003	0.180899	PP
cysK	1896	Cysteine synthase (EC 2.5.1.47)	0.935144	-0.0605911	-0.0879945	-0.0742928	PP
secA	4992	Protein translocase subunit SecA	0.933714	-0.0873825	-0.127067	-0.107225	PP
TC.FEV.OM2	2067	Colicin I receptor precursor	0.926846	-0.102664	-0.150224	-0.126444	PP
DLD	4972	Dihydrolipoamide dehydrogenase of pyruvate dehydrogenase complex (EC 1.8.1.4) @ Dihydrolipoamide dehydrogenase (EC 1.8.1.4)	0.892013	-0.0271943	-0.0179718	-0.0225831	PP
RP-L16	783	LSU ribosomal protein L16p (L10e)	0.886134	-0.119974	-0.0788145	-0.0993943	PP
nadC	4982	Quinolinate phosphoribosyltransferase [decarboxylating] (EC 2.4.2.19)	0.882635	0.190677	0.291302	0.240989	PP
cynT	2861	Carbonic anhydrase (EC 4.2.1.1)	0.870122	0.0965972	0.14953	0.123064	PP
ackA	1967	Acetate kinase (EC 2.7.2.1)	0.840674	-0.0532921	-0.0852481	-0.0692701	PP
glnE	1053	Glutamate-ammonia-ligase adenylyltransferase (EC 2.7.7.42)	0.839388	-0.028946	-0.0463725	-0.0376592	PP
E1.4.1.4	3720	NADP-specific glutamate dehydrogenase (EC 1.4.1.4)	0.831779	-0.12343	-0.0763582	-0.0998941	PP
thiG	5598	Thiazole synthase (EC 2.8.1.10)	0.823626	0.166054	0.101723	0.133888	PP
sufC	2738	Iron-sulfur cluster assembly ATPase protein SufC	0.823497	-0.140452	-0.0860257	-0.113239	PP
serA	1227	D-3-phosphoglycerate dehydrogenase (EC 1.1.1.95)	0.81651	-0.0530225	-0.0321977	-0.0426101	PP
thiB	5029	Thiamin ABC transporter, substrate-binding component	0.815449	0.246141	0.149271	0.197706	PP
ndk	1745	Nucleoside diphosphate kinase (EC 2.7.4.6)	0.809492	-0.251834	-0.418389	-0.335112	PP
kdsA	2638	2-Keto-3-deoxy-D-manno-octulosonate-8-phosphate synthase (EC 2.5.1.55)	0.803538	0.426147	0.254556	0.340351	PP
E2.3.1.54	3999	Pyruvate formate-lyase (EC 2.3.1.54)	0.791378	0.222083	0.377776	0.29993	PP
E2.3.1.54	2566	Pyruvate formate-lyase (EC 2.3.1.54)	0.791378	0.222083	0.377776	0.29993	PP
hisF	2243	Imidazole glycerol phosphate synthase cyclase subunit (EC 4.1.3.-)	0.783741	-0.173334	-0.10085	-0.137092	PP
PARS	4877	Prolyl-tRNA synthetase (EC 6.1.1.15), bacterial type	0.781848	-0.205801	-0.119429	-0.162615	PP
mfd	3827	Transcription-repair coupling factor	0.777464	-0.0574326	-0.0995716	-0.0785021	PP
MARS	2102	Methionyl-tRNA synthetase (EC 6.1.1.10)	0.773436	0.122954	0.214375	0.168664	PP
trpGD	3667	Anthranilate synthase, amidotransferase component (EC 4.1.3.27) / Anthranilate phosphoribosyltransferase (EC 2.4.2.18)	0.773262	-0.152308	-0.26562	-0.208964	PP
RP-L17	802	LSU ribosomal protein L17p	0.770987	0.0316994	0.0554614	0.0435804	PP
bamC	1841	Outer membrane beta-barrel assembly protein BamC; Lipoprotein-34 precursor	0.76776	0.105884	0.186111	0.145998	PP
E2.5.1.54	4224	2-keto-3-deoxy-D-arabino-heptulosonate-7-phosphate synthase I alpha (EC 2.5.1.54)	0.762609	0.0800299	0.045193	0.0626114	PP
degQ	873	Outer membrane stress sensor protease DegQ, serine protease	0.760389	0.225545	0.400706	0.313126	PP
fabH	3852	3-oxoacyl-[acyl-carrier-protein] synthase, KASIII (EC 2.3.1.180)	0.758561	0.170807	0.304276	0.237541	PP
carB	5057	Carbamoyl-phosphate synthase large chain (EC 6.3.5.5)	0.750438	0.0553726	0.099847	0.0776098	PP
cysI	1451	Sulfite reductase [NADPH] hemoprotein beta-component (EC 1.8.1.2)	0.750026	0.0591189	0.106669	0.0828939	PP
gmhD	524	ADP-L-glycero-D-manno-heptose-6-epimerase (EC 5.1.3.20)	0.74453	0.138907	0.252748	0.195827	PP
TC.FEV.OM	4920	Ferric hydroxamate outer membrane receptor FhuA	0.744415	0.332945	0.18295	0.257947	PP
yajQ	4694	FIG001943: hypothetical protein YajQ	0.741642	0.452235	0.247432	0.349834	PP
hisC	2247	Histidinol-phosphate aminotransferase (EC 2.6.1.9)	0.741338	-0.121764	-0.0665894	-0.0941767	PP
RP-S19	780	SSU ribosomal protein S19p (S15e)	0.739607	0.0468725	0.0255641	0.0362183	PP
leuB	5016	3-isopropylmalate dehydrogenase (EC 1.1.1.85)	0.736652	-0.0680179	-0.125294	-0.096656	PP
KARS	1254	Lysyl-tRNA synthetase (class II) (EC 6.1.1.6)	0.732412	-0.203256	-0.109598	-0.156427	PP
aph3-I	312	Aminoglycoside 3'-phosphotransferase (EC 2.7.1.95)	0.727903	-0.129639	-0.242182	-0.185911	PP
uncharacterized protein	1223	Protein of unknown function DUF541	0.717033	0.501302	0.263561	0.382431	PP
FBP	5334	Fructose-1,6-bisphosphatase, type I (EC 3.1.3.11)	0.705808	-0.0818865	-0.15878	-0.120333	PP
VARS	5290	Valyl-tRNA synthetase (EC 6.1.1.9)	0.70416	-0.0596428	-0.0306705	-0.0451566	PP
E2.2.1.2	5091	Transaldolase (EC 2.2.1.2)	0.704002	0.110839	0.0569814	0.0839102	PP
purA	5381	Adenylosuccinate synthetase (EC 6.3.4.4)	0.695014	0.0112172	0.0221723	0.0166948	PP
SOD2	5739	Manganese superoxide dismutase (EC 1.15.1.1)	0.688218	-0.0309359	-0.015457	-0.0231965	PP
TARS	2692	Threonyl-tRNA synthetase (EC 6.1.1.3)	0.679654	0.290136	0.142648	0.216392	PP
TC.FEV.OM	4453	Ferrichrome-iron receptor	0.677616	-0.207417	-0.423526	-0.315472	PP
metH	5574	5-methyltetrahydrofolate--homocysteine methyltransferase (EC 2.1.1.13)	0.676906	-0.0725349	-0.148312	-0.110423	PP
SAM50	4895	Outer membrane protein assembly factor YaeT	0.676868	0.526678	0.257564	0.392121	PP
SAM50	5516	Outer membrane protein assembly factor YaeT	0.676868	0.526678	0.257564	0.392121	PP
ompX	4142	Outer membrane protein X precursor	0.674872	0.182685	0.375009	0.278847	PP
accA	4887	Acetyl-coenzyme A carboxyl transferase alpha chain (EC 6.4.1.2)	0.668938	0.249666	0.120217	0.184942	PP
prkA	3748	Uncharacterized protein YeaG	0.667406	-0.370002	-0.770766	-0.570384	PP
proA	4802	Gamma-glutamyl phosphate reductase (EC 1.2.1.41)	0.66373	-0.233319	-0.11118	-0.172249	PP
UGP2	2666	UTP--glucose-1-phosphate uridylyltransferase (EC 2.7.7.9)	0.663068	-0.0448828	-0.0943159	-0.0695994	PP
E3.4.17.19	3353	Thermostable carboxypeptidase 1 (EC 3.4.17.19)	0.660105	-0.450928	-0.953304	-0.702116	PP
GPI	5560	Glucose-6-phosphate isomerase (EC 5.3.1.9)	0.658296	-0.0264	-0.0560197	-0.0412098	PP
oqxA	1603	Multidrug resistance RND efflux system membrane fusion protein MexE	0.64818	-0.230945	-0.50057	-0.365758	PP
dppA	588	Dipeptide-binding ABC transporter, periplasmic substrate-binding component (TC 3.A.1.5.2) @ Dipeptide chemoreceptor	0.645696	0.204399	0.0938007	0.1491	PP
	1097	Transcriptional regulator, GntR family domain	0.640892	0.115111	0.253472	0.184291	PP
infB	928	Translation initiation factor 2	0.638152	-0.0447488	-0.0201995	-0.0324742	PP
purH	5582	IMP cyclohydrolase (EC 3.5.4.10) / Phosphoribosylaminoimidazolecarboxamide formyltransferase (EC 2.1.2.3)	0.633404	0.0543997	0.121802	0.0881008	PP
E2.2.1.6L	5012	Acetolactate synthase large subunit (EC 2.2.1.6)	0.632312	-0.0629266	-0.141243	-0.102085	PP
EARS	1904	Glutamyl-tRNA synthetase (EC 6.1.1.17)	0.628881	-0.286931	-0.649101	-0.468016	PP
fiu	3679	Ferrichrome-iron receptor	0.628751	-0.112135	-0.253751	-0.182943	PP
fabD	3851	Malonyl CoA-acyl carrier protein transacylase (EC 2.3.1.39)	0.623982	-0.0760613	-0.174035	-0.125048	PP
rpoC	5605	DNA-directed RNA polymerase beta' subunit (EC 2.7.7.6)	0.620112	-0.0528728	-0.0228977	-0.0378853	PP
RP-S3	782	SSU ribosomal protein S3p (S3e)	0.615802	0.012649	0.0295113	0.0210801	PP
RP-L28	508	LSU ribosomal protein L28p @ LSU ribosomal protein L28p, zinc-independent	0.614756	0.11124	0.0475584	0.0793992	PP
lepA	1700	Translation elongation factor LepA	0.605986	0.152609	0.36478	0.258694	PP
pdxB	1943	Erythronate-4-phosphate dehydrogenase (EC 1.1.1.290)	0.60401	0.110571	0.0460282	0.0782996	PP
ABC-2.OM	2154	Polysaccharide export lipoprotein Wza	0.603119	0.117907	0.283885	0.200896	PP
CARS	4588	Cysteinyl-tRNA synthetase (EC 6.1.1.16)	0.600701	-0.373177	-0.904073	-0.638625	PP
sspA	878	Stringent starvation protein A	0.59826	0.0914572	0.0375135	0.0644853	PP
modF	4218	Putative molybdenum transport ATP-binding protein modF	0.595257	0.303183	0.123386	0.213284	PP
PTS-EI.PTSI	1893	Phosphoenolpyruvate-protein phosphotransferase of PTS system (EC 2.7.3.9)	0.593867	-0.0903305	-0.0366272	-0.0634789	PP
rne	3858	Ribonuclease E (EC 3.1.26.12)	0.588491	-0.191058	-0.47802	-0.334539	PP
E5.1.3.6	2167	UDP-glucuronate 5'-epimerase (EC 5.1.3.12)	0.587435	0.0577324	0.144859	0.101296	PP
pgm	4271	Phosphoglucomutase (EC 5.4.2.2)	0.584647	-0.10541	-0.0416913	-0.0735506	PP
HSP20	296	Small HspC2 heat shock protein	0.574115	-0.0658704	-0.171557	-0.118714	PP
G6PD	2481	Glucose-6-phosphate 1-dehydrogenase (EC 1.1.1.49)	0.571671	0.0460338	0.120745	0.0833894	PP
LARS	4302	Leucyl-tRNA synthetase (EC 6.1.1.4)	0.566819	-0.00736724	-0.0196022	-0.0134847	PP
thrA	5097	Aspartokinase (EC 2.7.2.4) / Homoserine dehydrogenase (EC 1.1.1.3)	0.563557	-0.0848539	-0.0315808	-0.0582174	PP
pnp	933	Polyribonucleotide nucleotidyltransferase (EC 2.7.7.8)	0.562615	0.0398678	0.0147956	0.0273317	PP
arnA	646	UDP-4-amino-4-deoxy-L-arabinose formyltransferase (EC 2.1.2.13) / UDP-glucuronic acid oxidase (UDP-4-keto-hexauronic acid decarboxylating) (EC 1.1.1.305)	0.56096	-0.0357672	-0.0968645	-0.0663158	PP
prfB	1253	Peptide chain release factor 2; programmed frameshift-containing	0.560779	-0.317783	-0.117277	-0.21753	PP
RP-S14	789	SSU ribosomal protein S14p (S29e) @ SSU ribosomal protein S14p (S29e), zinc-independent	0.560399	-0.029668	-0.0804848	-0.0550764	PP
pyrE	503	Orotate phosphoribosyltransferase (EC 2.4.2.10)	0.555948	-0.0498209	-0.137034	-0.0934274	PP
IDH1	3802	Isocitrate dehydrogenase [NADP] (EC 1.1.1.42)	0.555087	-0.0560962	-0.154712	-0.105404	PP
gltB	882	Glutamate synthase [NADPH] large chain (EC 1.4.1.13)	0.550947	0.0258973	0.0723688	0.049133	PP
eda	2483	4-hydroxy-2-oxoglutarate aldolase (EC 4.1.3.16) @ 2-dehydro-3-deoxyphosphogluconate aldolase (EC 4.1.2.14)	0.550653	0.160252	0.44824	0.304246	PP
RP-S4	800	SSU ribosomal protein S4p (S9e) @ SSU ribosomal protein S4p (S9e), zinc-independent	0.54937	-0.00841244	-0.0236278	-0.0160201	PP
ME2	3037	NAD-dependent malic enzyme (EC 1.1.1.38)	0.542169	0.110705	0.0384932	0.0745991	PP
RP-S7	769	SSU ribosomal protein S7p (S5e)	0.54134	-0.0134893	-0.00467734	-0.00908332	PP
YARS	2901	Tyrosyl-tRNA synthetase (EC 6.1.1.1)	0.538602	0.149749	0.051446	0.100598	PP
purD	5583	Phosphoribosylamine--glycine ligase (EC 6.3.4.13)	0.536637	0.0430942	0.126285	0.0846896	PP
RP-S18	5361	SSU ribosomal protein S18p @ SSU ribosomal protein S18p, zinc-independent	0.534815	0.0369156	0.0125182	0.0247169	PP
hupA	5588	DNA-binding protein HU-alpha	0.534719	-0.074829	-0.220741	-0.147785	PP
upp	1830	Uracil phosphoribosyltransferase (EC 2.4.2.9)	0.530199	-0.0332683	-0.0997101	-0.0664892	PP
acnB	4967	Aconitate hydratase 2 (EC 4.2.1.3) @ 2-methylisocitrate dehydratase (EC 4.2.1.99)	0.524357	0.0377597	0.115582	0.0766708	PP
murE	5005	UDP-N-acetylmuramoylalanyl-D-glutamate--2,6-diaminopimelate ligase (EC 6.3.2.13)	0.519877	-0.165314	-0.514501	-0.339907	PP
ATPF1A	5817	ATP synthase alpha chain (EC 3.6.3.14)	0.519383	-0.0991181	-0.309054	-0.204086	PP
hscA	1736	Chaperone protein HscA	0.518433	0.197743	0.618785	0.408264	PP
pstB	5828	Phosphate transport ATP-binding protein PstB (TC 3.A.1.7.1)	0.516019	-0.0683962	-0.0216573	-0.0450267	PP
RP-L14	786	LSU ribosomal protein L14p (L23e)	0.513555	0.10843	0.0340092	0.0712196	PP
RP-L3	776	LSU ribosomal protein L3p (L3e)	0.510552	0.0177918	0.0573958	0.0375938	PP
leuA	5015	2-isopropylmalate synthase (EC 2.3.3.13)	0.510407	-0.114759	-0.37042	-0.24259	PP
	2933	Glucans biosynthesis protein D precursor	0.500352	0.158959	0.534494	0.346726	PP
mukB	3979	Chromosome partition protein MukB	0.498216	-0.0539215	-0.0158928	-0.0349071	PP
pps	2713	Phosphoenolpyruvate synthase (EC 2.7.9.2)	0.488517	-0.0951031	-0.336605	-0.215854	PP
purE	4592	N5-carboxyaminoimidazole ribonucleotide mutase (EC 5.4.99.18)	0.483557	0.246141	0.0679892	0.157065	PP
tyrB	5529	Biosynthetic Aromatic amino acid aminotransferase alpha (EC 2.6.1.57)	0.47827	-0.0248129	-0.0920934	-0.0584532	PP
tyrB	3492	Biosynthetic Aromatic amino acid aminotransferase alpha (EC 2.6.1.57)	0.47827	-0.0248129	-0.0920934	-0.0584532	PP
pyrG	1443	CTP synthase (EC 6.3.4.2)	0.476905	-0.0193009	-0.0721074	-0.0457041	PP
RP-L20	2695	LSU ribosomal protein L20p	0.475678	-0.0303312	-0.113992	-0.0721616	PP
pepN	3966	Membrane alanine aminopeptidase N (EC 3.4.11.2)	0.47565	-0.0342733	-0.128825	-0.0815492	PP
oppA	2674	Oligopeptide ABC transporter, periplasmic oligopeptide-binding protein OppA (TC 3.A.1.5.1)	0.471117	0.392558	0.102125	0.247341	PP
fusA	770	Translation elongation factor G	0.470216	0.0367749	0.00952376	0.0231493	PP
fusA	2254	Translation elongation factor G	0.470216	0.0367749	0.00952376	0.0231493	PP
gltI	4294	Glutamate Aspartate periplasmic binding protein precursor GltI (TC 3.A.1.3.4)	0.469353	0.254636	0.065657	0.160146	PP
E2.5.1.54	1673	2-keto-3-deoxy-D-arabino-heptulosonate-7-phosphate synthase I alpha (EC 2.5.1.54)	0.465433	-0.230877	-0.913651	-0.572264	PP
sucD	4243	Succinyl-CoA ligase [ADP-forming] alpha chain (EC 6.2.1.5)	0.464639	-0.0325297	-0.129265	-0.0808974	PP
tolC	1063	Type I secretion outer membrane protein, TolC precursor	0.458117	0.276971	0.0673037	0.172137	PP
RP-L18	792	LSU ribosomal protein L18p (L5e)	0.454982	0.313908	0.0749631	0.194436	PP
gpt	4842	Xanthine-guanine phosphoribosyltransferase (EC 2.4.2.22)	0.443328	0.0340985	0.152894	0.0934963	PP
secB	533	Protein-export protein SecB (maintains pre-export unfolded state)	0.435456	0.0748305	0.352678	0.213754	PP
cysD	1455	Sulfate adenylyltransferase subunit 2 (EC 2.7.7.4)	0.434589	-0.0535169	-0.253665	-0.153591	PP
RP-L22	781	LSU ribosomal protein L22p (L17e)	0.430498	-0.224099	-0.0460015	-0.13505	PP
DPO1	5788	DNA polymerase I (EC 2.7.7.7)	0.429608	0.142574	0.029089	0.0858315	PP
E4.2.1.46	2162	dTDP-glucose 4,6-dehydratase (EC 4.2.1.46)	0.428895	-0.0590561	-0.0119901	-0.0355231	PP
pta	1966	BioD-like N-terminal domain / Phosphate acetyltransferase (EC 2.3.1.8)	0.428822	0.105078	0.0213231	0.0632005	PP
cysP	1883	Sulfate and thiosulfate binding protein CysP	0.423218	0.165024	0.0321837	0.0986039	PP
tsf	4902	Translation elongation factor Ts	0.421572	0.0664446	0.0128031	0.0396239	PP
cysN	1456	Sulfate adenylyltransferase subunit 1 (EC 2.7.7.4)	0.42137	-0.0161732	-0.0840596	-0.0501164	PP
fabF	3848	3-oxoacyl-[acyl-carrier-protein] synthase, KASII (EC 2.3.1.179)	0.419524	-0.0133145	-0.0701601	-0.0417373	PP
carA	5058	Carbamoyl-phosphate synthase small chain (EC 6.3.5.5)	0.418015	-0.0430074	-0.00806899	-0.0255382	PP
ftsY	661	Signal recognition particle receptor FtsY	0.417549	-0.206568	-0.0386182	-0.122593	PP
hisG	2249	ATP phosphoribosyltransferase (EC 2.4.2.17)	0.415084	0.0899658	0.0165012	0.0532335	PP
glnA	5782	Glutamine synthetase type I (EC 6.3.1.2)	0.409601	-0.0965225	-0.0169392	-0.0567308	PP
ndpA	2035	Nucleoid-associated protein NdpA	0.404949	-0.40299	-0.0679895	-0.23549	PP
iscS	1732	Cysteine desulfurase (EC 2.8.1.7), IscS subfamily	0.403958	0.0407101	0.00680917	0.0237596	PP
RP-L27	911	LSU ribosomal protein L27p	0.397948	0.363228	0.0575337	0.210381	PP
yghU	1093	Glutathione S-transferase (EC 2.5.1.18)	0.395898	-0.0210871	-0.135739	-0.078413	PP
deoD	5116	Purine nucleoside phosphorylase (EC 2.4.2.1)	0.395173	-0.0402139	-0.260671	-0.150442	PP
WARS	739	Tryptophanyl-tRNA synthetase (EC 6.1.1.2)	0.393759	0.0292964	0.192537	0.110917	PP
proQ	2504	ProQ: influences osmotic activation of compatible solute ProP	0.393004	0.199127	0.0300743	0.114601	PP
thrC	5095	Threonine synthase (EC 4.2.3.1)	0.391322	0.00461255	0.0310591	0.0178358	PP
entA	4364	2,3-dihydro-2,3-dihydroxybenzoate dehydrogenase (EC 1.3.1.28) [enterobactin] siderophore @ 2,3-dihydro-2,3-dihydroxybenzoate dehydrogenase (EC 1.3.1.28) of siderophore biosynthesis	0.390217	-0.0318802	-0.217095	-0.124488	PP
galE	4219	UDP-N-acetylglucosamine 4-epimerase (EC 5.1.3.7) / UDP-glucose 4-epimerase (EC 5.1.3.2)	0.387592	-0.0175901	-0.123102	-0.070346	PP
metB	5722	Cystathionine gamma-synthase (EC 2.5.1.48)	0.387554	-0.0162462	-0.113743	-0.0649946	PP
	2721	FIG00919961: hypothetical protein	0.387015	0.0811222	0.0115208	0.0463215	PP
pmbA	5329	TldE protein, part of TldE/TldD proteolytic complex	0.378057	-0.247783	-0.0318011	-0.139792	PP
E4.2.1.2A	3415	Fumarate hydratase class I, aerobic (EC 4.2.1.2)	0.37791	-0.0142182	-0.110978	-0.0625981	PP
E4.2.1.2A	3382	Fumarate hydratase class I, anaerobic (EC 4.2.1.2)	0.37791	-0.0142182	-0.110978	-0.0625981	PP
gmhC	1054	ADP-heptose synthase (EC 2.7.-.-) / D-glycero-beta-D-manno-heptose 7-phosphate kinase	0.373475	0.465365	0.0564289	0.260897	PP
groEL	5425	Heat shock protein 60 family chaperone GroEL	0.368324	-0.0246073	-0.217346	-0.120977	PP
	2965	Dipeptide-binding ABC transporter, periplasmic substrate-binding component (TC 3.A.1.5.2)	0.367801	0.0274562	0.00308598	0.0152711	PP
gsiB	4120	Oligopeptide transport substrate-binding protein @ Glutathione ABC transporter substrate-binding protein GsiB	0.365194	-0.0242696	-0.22411	-0.12419	PP
RP-S12	768	SSU ribosomal protein S12p (S23e)	0.364293	-0.115447	-0.0123378	-0.0638924	PP
purK	4593	N5-carboxyaminoimidazole ribonucleotide synthase (EC 6.3.4.18)	0.354027	0.00820573	0.0907007	0.0494532	PP
GRPE	1660	Heat shock protein GrpE	0.350959	-0.742221	-0.063463	-0.402842	PP
purL	1712	Phosphoribosylformylglycinamidine synthase, synthetase subunit (EC 6.3.5.3) / Phosphoribosylformylglycinamidine synthase, glutamine amidotransferase subunit (EC 6.3.5.3)	0.350493	0.0499439	0.00423259	0.0270882	PP
clpX	4672	ATP-dependent Clp protease ATP-binding subunit ClpX	0.347681	-0.00125656	-0.0156749	-0.00846573	PP
groES	5426	Heat shock protein 60 family co-chaperone GroES	0.346881	-0.0224648	-0.284887	-0.153676	PP
blaKPC	49	Beta-lactamase (EC 3.5.2.6)	0.3468	0.202393	0.0159329	0.109163	PP
	1	Beta-lactamase	0.3468	0.202393	0.0159329	0.109163	PP
tolB	4232	Tol-Pal system beta propeller repeat protein TolB	0.346761	0.278281	0.0218892	0.150085	PP
DARS	2467	Aspartyl-tRNA synthetase (EC 6.1.1.12)	0.33258	0.0247624	0.449503	0.237133	PP
RP-S17	785	SSU ribosomal protein S17p (S11e)	0.331588	0.0685112	0.00365948	0.0360853	PP
PGAM	4223	Phosphoglycerate mutase (EC 5.4.2.11)	0.321559	0.00490022	0.135078	0.0699891	PP
artI	4038	Arginine ABC transporter, periplasmic arginine-binding protein ArtI	0.321322	0.205777	0.00738103	0.106579	PP
argD	750	Acetylornithine aminotransferase (EC 2.6.1.11) @ N-succinyl-L,L-diaminopimelate aminotransferase (EC 2.6.1.17)	0.316606	0.00144305	0.052139	0.026791	PP
purC	1842	Phosphoribosylaminoimidazole-succinocarboxamide synthase (EC 6.3.2.6)	0.313897	0.08453	0.00193846	0.0432342	PP
RP-L6	791	LSU ribosomal protein L6p (L9e)	0.312365	0.00101024	0.0499199	0.0254651	PP
hslU	5730	ATP-dependent hsl protease ATP-binding subunit HslU	0.311499	-0.0072657	-0.388382	-0.197824	PP
gyrA	2018	DNA gyrase subunit A (EC 5.99.1.3)	0.310229	-0.109174	-0.00179717	-0.0554856	PP
blaSHV	349	Beta-lactamase (EC 3.5.2.6)	0.306645	-0.00247085	-0.244886	-0.123678	PP
blaSHV	3310	Beta-lactamase (EC 3.5.2.6)	0.306645	-0.00247085	-0.244886	-0.123678	PP
ATPF1B	5819	ATP synthase beta chain (EC 3.6.3.14)	0.306035	-0.00361378	-0.40157	-0.202592	PP
RP-L1	5609	LSU ribosomal protein L1p (L10Ae)	0.301188	0.250759	7.19e-05	0.125415	PP
PRDX2_4	4327	Alkyl hydroperoxide reductase protein C (EC 1.6.4.-)	0.300413	0.064375	-7.19e-05	0.0321516	PP
FBA	1220	Fructose-bisphosphate aldolase class II (EC 4.1.2.13)	0.296346	0.000158756	-0.0186412	-0.00924122	PP
recA	1541	RecA protein	0.295608	0.00216395	-0.219302	-0.108569	PP
lon	4671	ATP-dependent protease La (EC 3.4.21.53) Type I	0.294996	0.00230812	-0.210031	-0.103861	PP
aac6-Ib	8	6'-N-acetyltransferase	0.294799	0.0949759	-0.00107807	0.0469489	PP
aac6-Ib	74	6'-N-acetyltransferase	0.294799	0.0949759	-0.00107807	0.0469489	PP
aac6-Ib	56	6'-N-acetyltransferase	0.294799	0.0949759	-0.00107807	0.0469489	PP
	1334	Tas protein, an NADP(H)-dependent aldo-keto reductase	0.292979	0.200635	-0.00294858	0.0988432	PP
dapA	1840	4-hydroxy-tetrahydrodipicolinate synthase (EC 4.3.3.7)	0.291737	-0.000982097	0.0578099	0.0284139	PP
fabB	1940	3-oxoacyl-[acyl-carrier-protein] synthase, KASI (EC 2.3.1.41)	0.28815	-0.0941165	0.00222547	-0.0459455	PP
tig	4674	Cell division trigger factor (EC 5.2.1.8)	0.277189	0.0470123	-0.00208498	0.0224637	PP
tpx	3612	Thiol peroxidase, Tpx-type (EC 1.11.1.15)	0.277094	0.00158712	-0.03564	-0.0170264	PP
RP-L15	795	LSU ribosomal protein L15p (L27Ae)	0.275166	0.0253299	-0.00122172	0.0120541	PP
manA	3416	Mannose-6-phosphate isomerase (EC 5.3.1.8)	0.272779	-0.250391	0.0132302	-0.11858	PP
lptD	5047	Outer membrane protein Imp, required for envelope biogenesis / Organic solvent tolerance protein precursor	0.27188	0.4107	-0.0224161	0.194142	PP
hisD	2248	Histidinol dehydrogenase (EC 1.1.1.23)	0.267265	-0.0575529	0.00365948	-0.0269467	PP
ribH	4706	6,7-dimethyl-8-ribityllumazine synthase (EC 2.5.1.78)	0.265634	-0.151137	0.0100947	-0.0705212	PP
	5110	ABC transporter, ATP-binding protein	0.264244	-0.0752853	0.0052351	-0.0350251	PP
bglX	2093	Periplasmic beta-glucosidase (EC 3.2.1.21)	0.261436	-0.0251801	0.335244	0.155032	PP
PTS-Glc-EIIB	3842	PTS system, glucose-specific IIB component (EC 2.7.1.69) / PTS system, glucose-specific IIC component (EC 2.7.1.69)	0.260932	-0.257812	0.019623	-0.119095	PP
ybiS	4135	L,D-transpeptidase YbiS	0.255197	0.314488	-0.0275622	0.143463	PP
erfK	2412	L,D-transpeptidase ErfK	0.255197	0.314488	-0.0275622	0.143463	PP
potF	4049	Putrescine ABC transporter putrescine-binding protein PotF (TC 3.A.1.11.2)	0.25116	0.068236	-0.711825	-0.321794	PP
fabA	3952	3-hydroxyacyl-[acyl-carrier-protein] dehydratase, FabA form (EC 4.2.1.59) @ Trans-2-decenoyl-[acyl-carrier-protein] isomerase (EC 5.3.3.14)	0.244729	0.236002	-2.16233	-0.963164	PP
rnb	3640	Exoribonuclease II (EC 3.1.13.1)	0.242737	0.11017	-0.0124827	0.0488437	PP
RP-S21	1036	SSU ribosomal protein S21p	0.240107	-0.167518	0.0199065	-0.0738058	PP
aceE	4974	Pyruvate dehydrogenase E1 component (EC 1.2.4.1)	0.236582	-0.00452592	0.0358324	0.0156532	PP
ABC.FEV.S	1480	Periplasmic hemin-binding protein	0.228632	0.0861629	-0.600666	-0.257252	PP
arcA	5100	Aerobic respiration control protein arcA	0.223219	0.13707	-0.0212927	0.0578886	PP
sitA	1491	Manganese ABC transporter, periplasmic-binding protein SitA	0.220263	0.0179345	-0.110761	-0.0464133	PP
cysJ	1450	Sulfite reductase [NADPH] flavoprotein alpha-component (EC 1.8.1.2)	0.214637	0.0764744	-0.0133527	0.0315609	PP
fes	4375	Enterobactin esterase	0.214637	0.0764744	-0.0133527	0.0315609	PP
trxB	4012	Thioredoxin reductase (EC 1.8.1.9)	0.213508	-0.0109995	0.062083	0.0255417	PP
TC.FEV.OM	3833	Aerobactin siderophore receptor IutA	0.20964	0.0236266	-0.126988	-0.0516807	PP
TC.FEV.OM	2550	Ferrichrome-iron receptor	0.208323	0.0247624	-0.130948	-0.0530928	PP
E3.1.3.25	1729	Inositol-1-monophosphatase (EC 3.1.3.25)	0.207463	-0.097032	0.507761	0.205365	PP
glnH	4147	Glutamine ABC transporter, periplasmic glutamine-binding protein (TC 3.A.1.3.2)	0.202527	0.270522	-0.0548252	0.107848	PP
hepA	5040	RNA polymerase associated protein RapA (EC 3.6.1.-)	0.196935	-0.048596	0.224987	0.0881955	PP
purM	1827	Phosphoribosylformylglycinamidine cyclo-ligase (EC 6.3.3.1)	0.196034	-0.0270912	0.124177	0.0485429	PP
clpC	295	ATP-dependent Clp protease ATP-binding subunit ClpA	0.195026	-0.110763	0.0244343	-0.0431643	PP
fabI	3637	Enoyl-[acyl-carrier-protein] reductase [NADH] (EC 1.3.1.9)	0.193568	-0.0152391	0.0679892	0.0263751	PP
argH	5706	Argininosuccinate lyase (EC 4.3.2.1)	0.192109	-0.0199448	0.0875939	0.0338246	PP
livK	671	High-affinity leucine-specific transport system, periplasmic binding protein LivK (TC 3.A.1.4.1)	0.191659	0.192699	-0.0440892	0.0743049	PP
RP-S15	931	SSU ribosomal protein S15p (S13e)	0.186297	0.0239107	-0.0987865	-0.0374379	PP
minD	2533	Septum site-determining protein MinD	0.185716	-0.0875973	0.35975	0.136076	PP
ftsZ	4995	Cell division protein FtsZ (EC 3.4.24.-)	0.185012	0.0254717	-0.103858	-0.0391932	PP
ompC	2023	Outer membrane porin OmpC	0.184806	0.0779798	-0.0191652	0.0294073	PP
ompN	3479	Outer membrane porin OmpN	0.184806	0.0779798	-0.0191652	0.0294073	PP
ompF	3974	Outer membrane porin OmpF	0.184806	0.0779798	-0.0191652	0.0294073	PP
	2417	Outer membrane porin, OmpS	0.184806	0.0779798	-0.0191652	0.0294073	PP
TPI	481	Triosephosphate isomerase (EC 5.3.1.1)	0.183653	-0.00967635	0.0389127	0.0146182	PP
OGDH	4246	2-oxoglutarate dehydrogenase E1 component (EC 1.2.4.2)	0.183349	-0.108146	0.0269751	-0.0405855	PP
RP-L29	784	LSU ribosomal protein L29p (L35e)	0.182441	-0.0454787	0.18067	0.0675956	PP
glyA	1718	Serine hydroxymethyltransferase (EC 2.1.2.1)	0.182247	-0.00462726	0.0183467	0.00685972	PP
tuf	771	Translation elongation factor Tu	0.182187	0.0304277	-0.0076789	0.0113744	PP
tuf	5613	Translation elongation factor Tu	0.182187	0.0304277	-0.0076789	0.0113744	PP
deoB	5117	Phosphopentomutase (EC 5.4.2.7)	0.181574	0.129304	-0.509236	-0.189966	PP
mutS	1475	DNA mismatch repair protein MutS	0.175457	0.00259625	-0.00963033	-0.00351704	PP
accC	849	Biotin carboxylase of acetyl-CoA carboxylase (EC 6.3.4.14)	0.174127	-0.0411495	0.0112356	-0.014957	PP
hemL	4916	Glutamate-1-semialdehyde 2,1-aminomutase (EC 5.4.3.8)	0.17394	-0.253572	0.0693593	-0.0921064	PP
deoC	5119	Deoxyribose-phosphate aldolase (EC 4.1.2.4)	0.172923	-0.0670647	0.242825	0.0878802	PP
E2.6.1.42	5692	Branched-chain amino acid aminotransferase (EC 2.6.1.42)	0.164216	-0.067927	0.0203317	-0.0237977	PP
purB	3807	Adenylosuccinate lyase (EC 4.3.2.2) @ SAICAR lyase (EC 4.3.2.2)	0.15948	0.0304277	-0.00950015	0.0104638	PP
fliY	2430	L-cystine ABC transporter (wide substrate range), substrate-binding protein FliY	0.156695	0.0907796	-0.0290422	0.0308687	PP
PGK	1219	Phosphoglycerate kinase (EC 2.7.2.3)	0.149604	0.0230585	-0.00783776	0.00761037	PP
metE	3299	Methionine synthase II (cobalamin-independent)	0.147212	-0.029108	0.0839383	0.0274151	PP
fepA	4376	TonB-dependent receptor; Outer membrane receptor for ferric enterobactin and colicins B, D	0.143144	0.0116469	-0.0324769	-0.010415	PP
mlaC	904	Phospholipid ABC transporter shuttle protein MlaC	0.141965	0.315417	-0.11421	0.100603	PP
DLST	4245	Dihydrolipoamide succinyltransferase component (E2) of 2-oxoglutarate dehydrogenase complex (EC 2.3.1.61)	0.139933	0.0103574	-0.0038127	0.00327235	PP
trpB	3669	Tryptophan synthase beta chain (EC 4.2.1.20)	0.137644	-0.0760765	0.0285255	-0.0237755	PP
E2.7.7.24	2163	Glucose-1-phosphate thymidylyltransferase (EC 2.7.7.24)	0.133324	-0.185432	0.0719589	-0.0567365	PP
ushA	4609	UDP-sugar hydrolase (EC 3.6.1.45); 5'-nucleotidase (EC 3.1.3.5)	0.132507	-0.101393	0.259606	0.0791065	PP
pepB	1739	Peptidase B (EC 3.4.11.23)	0.131945	-0.0331944	0.0846159	0.0257108	PP
entC	4367	Isochorismate synthase (EC 5.4.4.2) [enterobactin] siderophore @ Isochorismate synthase (EC 5.4.4.2) of siderophore biosynthesis	0.12677	0.0267478	-0.0654914	-0.0193718	PP
efp	5410	Translation elongation factor P	0.12436	-0.0352197	0.0146534	-0.0102831	PP
RP-L2	779	LSU ribosomal protein L2p (L8e)	0.123173	0.0120764	-0.0287637	-0.00834365	PP
ldhA	3475	D-lactate dehydrogenase (EC 1.1.1.28)	0.11438	-0.129482	0.058086	-0.035698	PP
dnaK	5085	Chaperone protein DnaK	0.111669	0.0701625	-0.153289	-0.0415633	PP
	496	Protein YicC	0.111592	-0.00252869	0.00552146	0.00149639	PP
prfC	5125	Peptide chain release factor 3	0.108641	0.391788	-0.18337	0.104209	PP
HSP90A	4616	Chaperone protein HtpG	0.106694	0.0924054	-0.19464	-0.0511173	PP
leuC	5017	3-isopropylmalate dehydratase large subunit (EC 4.2.1.33)	0.105317	0.0842576	-0.040405	0.0219263	PP
infC	2693	Translation initiation factor 3	0.105233	0.0687866	-0.0330061	0.0178902	PP
RP-S13	798	SSU ribosomal protein S13p (S18e)	0.104081	-0.0487454	0.0235864	-0.0125795	PP
aroE	814	Shikimate 5-dehydrogenase I alpha (EC 1.1.1.25)	0.104011	-0.22447	0.108669	-0.0579005	PP
rpoA	801	DNA-directed RNA polymerase alpha subunit (EC 2.7.7.6)	0.102095	0.0149369	-0.00733221	0.00380234	PP
argG	925	Argininosuccinate synthase (EC 6.3.4.5)	0.0951792	-0.0410603	0.0211815	-0.0099394	PP
phoP	3810	Transcriptional regulatory protein PhoP	0.0949114	0.227272	-0.439727	-0.106228	PP
RP-L19	1667	LSU ribosomal protein L19p	0.0940804	-0.199256	0.103596	-0.04783	PP
PRPS	2630	Ribose-phosphate pyrophosphokinase (EC 2.7.6.1)	0.092164	-0.120131	0.227934	0.0539015	PP
FARSA	2696	Phenylalanyl-tRNA synthetase alpha chain (EC 6.1.1.20)	0.0902926	0.0510591	-0.0272693	0.0118949	PP
ABC.SS.S	4354	Putative sugar ABC transporter precursor	0.0887923	0.108296	-0.200638	-0.046171	PP
metE	5638	5-methyltetrahydropteroyltriglutamate--homocysteine methyltransferase (EC 2.1.1.14)	0.0867757	0.0106441	-0.019442	-0.00439895	PP
RP-L24	787	LSU ribosomal protein L24p (L26e)	0.0862044	-0.0124988	0.0227381	0.00511965	PP
rnfC	2910	Electron transport complex protein RnfC	0.0856368	0.0578712	-0.104862	-0.0234954	PP
ENO	1444	Enolase (EC 4.2.1.11)	0.0854078	-0.00896433	0.0162172	0.00362643	PP
tex	717	Transcription accessory protein (S1 RNA-binding domain)	0.0834058	-0.0626703	0.0351315	-0.0137694	PP
oqxB	1602	Multidrug resistance RND efflux system inner membrane transporter MexF	0.0804178	0.144142	-0.0825069	0.0308175	PP
metQ	4874	Methionine ABC transporter substrate-binding protein	0.0785302	0.244436	-0.141766	0.051335	PP
rfbD	2164	dTDP-4-dehydrorhamnose reductase (EC 1.1.1.133)	0.069066	-0.0412832	0.0255641	-0.00785955	PP
pepD	4843	Cytosol nonspecific dipeptidase (EC 3.4.13.18)	0.0607334	-0.054686	0.0833959	0.014355	PP
glyS	565	Glycyl-tRNA synthetase beta chain (EC 6.1.1.14)	0.0550195	0.0986211	-0.0672516	0.0156848	PP
gltD	881	Glutamate synthase [NADPH] small chain (EC 1.4.1.13)	0.0506368	-0.0351754	0.0500587	0.00744165	PP
murA	907	UDP-N-acetylglucosamine 1-carboxyvinyltransferase (EC 2.5.1.7)	0.0467534	-0.106311	0.147326	0.0205075	PP
yjgB	5268	Cinnamyl alcohol dehydrogenase/reductase (EC 1.1.1.195) @ Alcohol dehydrogenase (EC 1.1.1.1)	0.0459059	-0.0978506	0.134817	0.0184832	PP
RP-S1	3992	SSU ribosomal protein S1p	0.0434707	-0.0103887	0.00766696	-0.00136087	PP
ABC.PE.S	4397	Dipeptide-binding ABC transporter, periplasmic substrate-binding component (TC 3.A.1.5.2); Putative hemin-binding lipoprotein	0.0433773	0.110036	-0.0812598	0.0143881	PP
ydfG	3332	3-hydroxypropionate dehydrogenase (EC 1.1.1.298)	0.0302609	0.185735	-0.150096	0.0178195	PP
hisJ	1955	Histidine ABC transporter, histidine-binding periplasmic protein precursor HisJ (TC 3.A.1.3.1)	0.027278	0.149489	-0.123321	0.013084	PP
HARS	1750	Histidyl-tRNA synthetase (EC 6.1.1.21)	0.0240594	0.162446	-0.137034	0.012706	PP
ppc	5710	Phosphoenolpyruvate carboxylase (EC 4.1.1.31)	0.0238848	-0.0839049	0.0708649	-0.00652	PP
AARS	1543	Alanyl-tRNA synthetase (EC 6.1.1.7)	0.0228891	-0.071867	0.0611192	-0.0053739	PP
rho	5677	Transcription termination factor Rho	0.0191274	-0.158063	0.18105	0.0114935	PP
prlC	628	Oligopeptidase A (EC 3.4.24.70)	0.018836	0.0290136	-0.0253816	0.001816	PP
clpB	1681	ClpB protein	0.0175793	0.209528	-0.237414	-0.013943	PP
gyrB	376	DNA gyrase subunit B (EC 5.99.1.3)	0.0132993	-0.0507627	0.0461674	-0.00229765	PP
RP-L5	788	LSU ribosomal protein L5p (L11e)	0.0130034	0.021068	-0.0231167	-0.00102435	PP
RP-L13	876	LSU ribosomal protein L13p (L13Ae)	0.0115766	0.039306	-0.0361851	0.00156045	PP
dapD	4906	2,3,4,5-tetrahydropyridine-2,6-dicarboxylate N-succinyltransferase (EC 2.3.1.117)	0.0110244	-0.0311719	0.0337285	0.0012783	PP
CARP	5288	Cytosol aminopeptidase PepA (EC 3.4.11.1)	0.00900785	-0.0776753	0.0828534	0.00258905	PP
GLDC	1236	Glycine dehydrogenase [decarboxylating] (glycine cleavage system P protein) (EC 1.4.4.2)	0.00734303	-0.190267	0.200562	0.0051475	PP
metK	1195	S-adenosylmethionine synthetase (EC 2.5.1.6)	0.00623706	-0.0252536	0.026411	0.0005787	PP
acrA	4627	Acriflavine resistance protein A (AcrA)	0.00606375	0.0183621	-0.0191798	-0.00040885	PP
acrE	820	Acriflavine resistance protein E (AcrE)	0.00606375	0.0183621	-0.0191798	-0.00040885	PP
PK	2744	Pyruvate kinase (EC 2.7.1.40)	0.00536249	-0.0630926	0.0607059	-0.00119335	PP
GSR	625	Glutathione reductase (EC 1.8.1.7)	0.00532124	-0.329328	0.342175	0.0064235	PP
livK	668	Branched-chain amino acid ABC transporter, amino acid-binding protein (TC 3.A.1.4.1)	0.0040848	0.0849385	-0.0824764	0.00123105	PP
E1.7.1.7	4986	GMP reductase (EC 1.7.1.7)	0.00308177	-0.0339481	0.0347107	0.0003813	PP
DLAT	4973	Dihydrolipoamide acetyltransferase component of pyruvate dehydrogenase complex (EC 2.3.1.12)	0.00289872	-0.101192	0.103329	0.0010685	PP
hisB	2246	Histidinol-phosphatase (EC 3.1.3.15) / Imidazoleglycerol-phosphate dehydratase (EC 4.2.1.19)	0.000865052	-0.0356341	0.035412	-0.00011105	PP
efeO	3893	Ferrous iron transport periplasmic protein EfeO, contains peptidase-M75 domain and (frequently) cupredoxin-like domain	0.000224131	0.128247	-0.12804	0.0001035	PP
