# Supplementary material for: TAM mediates adaptation of carbapenem-resistant Klebsiella pneumoniae to antimicrobial stress during host colonization and infection
Source: PLoS Pathog. 2021 Feb 8;17(2):e1009309. doi: 10.1371/journal.ppat.1009309 (PMC7895364; doi:10.1371/journal.ppat.1009309)
Supplement: S2 Table — (XLSX) [file ppat.1009309.s012.xlsx]

## Sheet: S2 Table_Key
PEG
Gene
Protein.IDs
Intensity.L.IM.1	Intensity of light (WT) label in the inner membrane (IM) fraction, Replicate #1
Intensity.H.IM.1	Intensity of heavy (ΔtamA) label in the inner membrane (IM) fraction, Replicate #1
Intensity.L.IM.2	Intensity of light (WT) label in the inner membrane (IM) fraction, Replicate #2
Intensity.H.IM.2	Intensity of heavy (ΔtamA) label in the inner membrane (IM) fraction, Replicate #2
Intensity.L.OM.1	Intensity of light (WT) label in the outer membrane (OM) fraction, Replicate #1
Intensity.H.OM.1	Intensity of heavy (ΔtamA) label in the outer membrane (OM) fraction, Replicate #1
Intensity.L.OM.2	Intensity of light (WT) label in the outer membrane (OM) fraction, Replicate #2
Intensity.H.OM.2	Intensity of heavy (ΔtamA) label in the outer membrane (OM) fraction, Replicate #2
Intensity.L.PP.1	Intensity of light (WT) label in the periplasmic (PP) fraction, Replicate #1
Intensity.H.PP.1	Intensity of heavy (ΔtamA) label in the periplasmic (PP) fraction, Replicate #1
Intensity.L.PP.2	Intensity of light (WT) label in the periplasmic (PP) fraction, Replicate #2
Intensity.H.PP.2	Intensity of heavy (ΔtamA) label in the periplasmic (PP) fraction, Replicate #2
L.IM	# of replicates in which MS signal for light lysine (WT) was detected (0–2); IM fraction
H.IM	# of replicates in which MS signal for heavy lysine (KO) was detected (0–2); IM fraction
L.OM	# of replicates in which MS signal for light lysine (WT) was detected (0–2); OM fraction
H.OM	# of replicates in which MS signal for heavy lysine (KO) was detected (0–2); OM fraction
L.PP	# of replicates in which MS signal for light lysine (WT) was detected (0–2); PP fraction
H.PP	# of replicates in which MS signal for heavy lysine (KO) was detected (0–2); PP fraction

## Sheet: S2 Table
PEG	Gene	Protein.IDs	Intensity.L.IM.1	Intensity.H.IM.1	Intensity.L.IM.2	Intensity.H.IM.2	Intensity.L.OM.1	Intensity.H.OM.1	Intensity.L.OM.2	Intensity.H.OM.2	Intensity.L.PP.1	Intensity.H.PP.1	Intensity.L.PP.2	Intensity.H.PP.2	L.IM	H.IM	L.OM	H.OM	L.PP	H.PP
1827	purM	Phosphoribosylformylglycinamidine cyclo-ligase (EC 6.3.3.1)	4752500	0	4209300	0	328320000	153090000	73859000	42617000	77093000	112540000	90621000	217250000	2	0	2	2	2	2
2396	sitA	Manganese ABC transporter, periplasmic-binding protein SitA	1299000	0	1596000	0	18704000	0	0	0	43820000	51602000	0	0	2	0	1	0	1	1
3486		Putative oxidoreductase	682810	0	1169100	0	0	0	0	0	2934700	5360600	0	0	2	0	0	0	1	1
3747	mipA	MltA-interacting protein MipA	9926400	0	9092900	0	45211000	0	0	0	0	24036000	12322000	27510000	2	0	1	0	1	2
4294	gltI	Glutamate Aspartate periplasmic binding protein precursor GltI (TC 3.A.1.3.4)	4964700	0	3479600	0	0	0	0	0	53067000	107230000	32067000	91929000	2	0	0	0	2	2
4332	ybdL	Glutamine-dependent 2-keto-4-methylthiobutyrate transaminase	780410	0	1558000	0	0	0	0	0	7072600	17580000	7633100	16369000	2	0	0	0	2	2
4341	serA	Putative oxidoreductase	1971700	0	2606800	0	0	0	0	0	0	5860000	0	5872700	2	0	0	0	0	2
4614	hemH	Ferrochelatase, protoheme ferro-lyase (EC 4.99.1.1)	6882900	0	3094400	0	0	0	0	0	0	0	0	0	2	0	0	0	0	0
4759	sbmA	SbmA protein	4011600	0	6172300	0	0	0	0	0	0	0	0	0	2	0	0	0	0	0
5424		probable membrane protein yjeI	26747000	0	8887000	0	83689000	48241000	28532000	0	36253000	0	0	0	2	0	2	1	1	0
5716	metF	5,10-methylenetetrahydrofolate reductase (EC 1.5.1.20)	5227300	0	6237000	0	0	0	45019000	6197200	23791000	0	17144000	0	2	0	1	1	2	0
3086	ectB	Diaminobutyrate--2-oxoglutarate aminotransferase (EC 2.6.1.76)	96507000	86137000	213210000	84952000	21574000	0	17356000	0	83545000	118240000	81228000	139760000	2	2	2	0	2	2
3668	trpCF	Indole-3-glycerol phosphate synthase (EC 4.1.1.48) / Phosphoribosylanthranilate isomerase (EC 5.3.1.24)	0	0	0	0	89912000	0	25858000	0	19517000	35589000	18838000	4547200	0	0	2	0	2	2
4286	nagD	Phosphatase NagD predicted to act in N-acetylglucosamine utilization subsystem	0	0	0	0	14422000	0	15707000	0	0	0	0	0	0	0	2	0	0	0
4287	asnB	Asparagine synthetase [glutamine-hydrolyzing] (EC 6.3.5.4)	0	0	0	0	45651000	0	8080500	0	61854000	184170000	50842000	207930000	0	0	2	0	2	2
4454		FIG00731415: hypothetical protein	0	0	0	0	23292000	0	3187900	0	0	5242800	0	0	0	0	2	0	0	1
4916	hemL	Glutamate-1-semialdehyde 2,1-aminomutase (EC 5.4.3.8)	0	0	0	0	60845000	0	9203200	0	10810000	19531000	5400700	23379000	0	0	2	0	2	2
5017	leuC	3-isopropylmalate dehydratase large subunit (EC 4.2.1.33)	10887000	7878000	12455000	6002000	11079000	0	27296000	0	117070000	184370000	81393000	193460000	2	2	2	0	2	2
5046	djlA	DnaJ-like protein DjlA	0	0	0	0	106120000	0	18025000	0	0	0	0	0	0	0	2	0	0	0
5345	tamA	Outer membrane component of TAM transport system	0	0	0	0	31722000	0	15758000	0	0	0	0	0	0	0	2	0	0	0
631	uspA	Universal stress protein A	6570700	3827200	10953000	7557400	0	0	0	0	0	28011000	0	29799000	2	2	0	0	0	2
1061		Similarity with glutathionylspermidine synthase (EC 6.3.1.8), group 1	1812400	1463600	2263300	1097700	0	0	0	0	0	17546000	0	33022000	2	2	0	0	0	2
1353	argAB	N-acetylglutamate synthase (EC 2.3.1.1)	0	0	0	0	263370000	147110000	220000000	66133000	0	9863200	0	8269100	0	0	2	2	0	2
1465	nlpD	Lipoprotein NlpD	37534000	12755000	13702000	0	0	0	0	0	0	6614500	0	8067000	2	1	0	0	0	2
1657	bamE	Outer membrane beta-barrel assembly protein BamE	7310700	3190600	3898300	2359900	0	29444000	0	0	0	9016200	0	13703000	2	2	0	1	0	2
1664	RP-S16	SSU ribosomal protein S16p	0	0	0	0	48735000	47490000	104220000	67747000	0	207180000	0	129240000	0	0	2	2	0	2
1947	accD	Acetyl-coenzyme A carboxyl transferase beta chain (EC 6.4.1.2)	59844000	36107000	47827000	30713000	269970000	92348000	0	11712000	0	15327000	0	12050000	2	2	1	2	0	2
1983	nuoG	NADH-ubiquinone oxidoreductase chain G (EC 1.6.5.3)	207840000	145600000	48066000	26697000	31755000	19145000	33435000	0	0	16610000	0	19207000	2	2	2	1	0	2
2153		FIG00732100: hypothetical protein	10063000	4682300	0	0	194230000	76945000	0	0	0	9804600	0	7746400	1	1	1	1	0	2
2265	E3.3.1.1	Adenosylhomocysteinase (EC 3.3.1.1)	0	0	0	0	0	0	0	0	0	5981000	0	6391900	0	0	0	0	0	2
2469		Probable transcriptional regulatory protein YebC	0	0	0	0	0	0	0	0	0	24951000	0	27206000	0	0	0	0	0	2
2790	ybiC	Malate dehydrogenase (EC 1.1.1.37)	0	0	0	0	0	0	0	0	0	9446900	0	9982400	0	0	0	0	0	2
3666	trpE	Anthranilate synthase, aminase component (EC 4.1.3.27)	5853800	4702300	20059000	7123100	149790000	35005000	0	0	0	27687000	0	30543000	2	2	1	1	0	2
3670	trpA	Tryptophan synthase alpha chain (EC 4.2.1.20)	0	0	0	0	0	0	0	0	0	26895000	0	26364000	0	0	0	0	0	2
3899	putA	Transcriptional repressor of PutA and PutP / Proline dehydrogenase (EC 1.5.99.8) (Proline oxidase) / Delta-1-pyrroline-5-carboxylate dehydrogenase (EC 1.2.1.88)	0	0	0	0	0	109920000	15190000	16974000	0	24346000	0	29133000	0	0	1	2	0	2
3911	wrbA	NAD(P)H dehydrogenase (quinone) (EC 1.6.5.2)	0	0	0	0	0	0	0	0	0	4916200	0	6496700	0	0	0	0	0	2
4341	serA	Putative oxidoreductase	1971700	0	2606800	0	0	0	0	0	0	5860000	0	5872700	2	0	0	0	0	2
4475	ABC.FEV.S	Putative periplasmic substrate-binding transport protein	0	0	0	0	0	0	0	0	0	23082000	0	15114000	0	0	0	0	0	2
4547		hypothetical protein	0	0	0	0	0	0	0	0	0	12210000	0	13481000	0	0	0	0	0	2
4717	tgt	tRNA-guanine transglycosylase (EC 2.4.2.29)	15032000	0	2569800	1445200	0	0	0	0	0	10138000	0	5846300	2	1	0	0	0	2
4956	gcd	Glucose dehydrogenase, PQQ-dependent (EC 1.1.5.2)	180620000	122570000	218950000	162200000	543830000	325450000	84671000	91467000	0	9861300	0	8555400	2	2	2	2	0	2
