# Supplementary material for: TAM mediates adaptation of carbapenem-resistant Klebsiella pneumoniae to antimicrobial stress during host colonization and infection
Source: PLoS Pathog. 2021 Feb 8;17(2):e1009309. doi: 10.1371/journal.ppat.1009309 (PMC7895364; doi:10.1371/journal.ppat.1009309)
Supplement: S3 Table — (XLSX) [file ppat.1009309.s013.xlsx]

## Sheet: S3 Table_Key
S3A Table	predicted BOMP proteins
S3B Table	Predicted autotransporters (blasted with 47 known autotransporters; E-value < 1)
S3C Table	Predicted autotransporters (blasted with predicted autotransporters in E.coli; E-value < 1)
PEG #
Protein.IDs			proteins (1) whose abundance is > 2-fold different in WT vs. KO or (2) exclusively detected in either WT or KO in both replicates
Ratio.H.L.normalized.IM.1.1	Log2(H/L) in the inner membrane (IM) fraction, Replicate #1		Log2(H/L) >= 1
Ratio.H.L.normalized.IM.2.1	Log2(H/L) in the inner membrane (IM) fraction, Replicate #2		Log2(H/L) <= -1
Ratio.H.L.normalized.OM.1.1	Log2(H/L) in the outer membrane (OM) fraction, Replicate #1
Ratio.H.L.normalized.OM.2.1	Log2(H/L) in the outer membrane (OM) fraction, Replicate #2
Ratio.H.L.normalized.PP.1.1	Log2(H/L) in the periplasmic (PP) fraction, Replicate #1
Ratio.H.L.normalized.PP.2.1	Log2(H/L) in the periplasmic (PP) fraction, Replicate #2
(–)Log10 (p value)_IM	by one sample t-test		p value < 0.05
(–)Log10 (p value)_OM		NaN	proteins that are not included in the Fig 3A analysis due to lack of log2(H/L) assigned for either replicates
(–)Log10 (p value)_PP
Loc_BOMP	BOMP prediction category 0–5; Higher means more likely
L.IM	# of replicates in which MS signal for light lysine (WT) was detected (0–2); IM fraction	2	proteins exclusively detected in either WT or KO in both replicates
H.IM	# of replicates in which MS signal for heavy lysine (KO) was detected (0–2); IM fraction
L.OM	# of replicates in which MS signal for light lysine (WT) was detected (0–2); OM fraction
H.OM	# of replicates in which MS signal for heavy lysine (KO) was detected (0–2); OM fraction
L.PP	# of replicates in which MS signal for light lysine (WT) was detected (0–2); PP fraction
H.PP	# of replicates in which MS signal for heavy lysine (KO) was detected (0–2); PP fraction

## Sheet: S3A Table_BOMP
PEG #	Protein.IDs	Ratio.H.L.normalized.IM.1.1	Ratio.H.L.normalized.IM.2.1	Ratio.H.L.normalized.OM.1.1	Ratio.H.L.normalized.OM.2.1	Ratio.H.L.normalized.PP.1.1	Ratio.H.L.normalized.PP.2.1	(–)Log10 (p value)_IM	(–)Log10 (p value)_OM	(–)Log10 (p value)_PP	Loc_BOMP	L.IM	H.IM	L.OM	H.OM	L.PP	H.PP
2023	Outer membrane porin OmpC	-0.279949	-0.286339	-0.184392	-0.293041	0.0769695	-0.0133342	1.93444	0.882451	0.184806	5	2	2	2	2	2	2
2417	Outer membrane porin, OmpS	-0.279949	-0.286339	-0.184392	-0.293041	0.0769695	-0.0133342	1.93444	0.882451	0.184806	5	2	2	2	2	2	2
3479	Outer membrane porin OmpN	-0.279949	-0.286339	-0.184392	-0.293041	0.0769695	-0.0133342	1.93444	0.882451	0.184806	5	2	2	2	2	2	2
3747	MltA-interacting protein MipA	NaN	NaN	NaN	NaN	NaN	-0.362918	NaN	NaN	NaN	5	2	0	1	0	1	2
3833	Aerobactin siderophore receptor IutA	-0.480478	-0.535311	-0.295588	-0.343275	0.0226164	-0.121157	1.43951	1.44857	0.20964	5	2	2	2	2	2	2
3974	Outer membrane porin OmpF	-0.279949	-0.286339	-0.184392	-0.293041	0.0769695	-0.0133342	1.93444	0.882451	0.184806	5	2	2	2	2	2	2
4142	Outer membrane protein X precursor	NaN	NaN	-0.226679	-0.191722	0.181675	0.38084	NaN	1.11792	0.674872	5	2	1	2	2	2	2
4895	Outer membrane protein assembly factor YaeT	-0.158687	-0.17891	-0.105985	-0.167458	0.525668	0.263395	1.35908	0.920588	0.676868	5	2	2	2	2	2	2
56	6'-N-acetyltransferase	-0.123764	-0.115676	-0.331445	-0.268678	0.0939657	0.00475299	2.02918	1.08279	0.294799	4	2	2	2	2	2	2
1482	TonB-dependent hemin, ferrichrome receptor	-0.453953	-0.471029	-0.371292	-0.405528	-0.316672	-0.351111	1.84114	1.74883	1.40868	4	2	2	2	2	2	2
2067	Colicin I receptor precursor	-0.457752	-0.213454	-0.25202	-0.419179	-0.103674	-0.144393	0.671353	0.830107	0.926846	4	2	2	2	2	2	2
2550	Ferrichrome-iron receptor	-0.211264	NaN	-0.269425	-0.0571665	0.0237522	-0.125116	NaN	0.394673	0.208323	4	1	1	2	2	2	2
4376	TonB-dependent receptor; Outer membrane receptor for ferric enterobactin and colicins B, D	-0.301195	-0.393804	-0.250011	-0.272367	0.0106367	-0.0266459	1.06592	1.92748	0.143144	4	2	2	2	2	2	2
4453	Ferrichrome-iron receptor	-7.21e-05	-0.860347	-0.198957	-0.251882	-0.208428	-0.417695	0.305664	1.23107	0.677616	4	2	2	2	2	2	2
4920	Ferric hydroxamate outer membrane receptor FhuA	1.1147	NaN	0.175301	0.219463	0.331934	0.188781	NaN	1.05896	0.744415	4	2	1	2	2	2	2
5516	Outer membrane protein assembly factor YaeT	-0.158687	-0.17891	-0.105985	-0.167458	0.525668	0.263395	1.35908	0.920588	0.676868	4	2	2	2	2	2	2
5547	Maltoporin (maltose/maltodextrin high-affinity receptor, phage lambda receptor protein)	NaN	NaN	NaN	NaN	-1.81894	-2.41727	NaN	NaN	1.04463	4	0	0	0	0	2	2
223	Chromosome (plasmid) partitioning protein ParA	NaN	NaN	-0.144664	-0.168723	NaN	NaN	NaN	1.62153	NaN	3	0	0	2	2	0	0
471	putative exported protein	-0.128866	0.304861	NaN	NaN	NaN	NaN	0.109881	NaN	NaN	3	2	2	0	0	0	0
4711	Nucleoside-specific channel-forming protein Tsx precursor	0.226262	-0.0535236	NaN	NaN	NaN	NaN	0.165154	NaN	NaN	3	2	2	0	0	0	0
5700	Outer membrane vitamin B12 receptor BtuB	-0.00118347	NaN	-0.177931	-0.185195	0.283211	NaN	NaN	1.97191	NaN	3	2	1	2	2	2	2
28	Type II/IV secretion system ATP hydrolase TadA/VirB11/CpaF, TadA subfamily	NaN	NaN	0.229834	NaN	NaN	NaN	NaN	NaN	NaN	2	0	0	2	1	0	0
544	PTS system, mannitol-specific IIC component (EC 2.7.1.69) / PTS system, mannitol-specific IIB component (EC 2.7.1.69) / PTS system, mannitol-specific IIA component (EC 2.7.1.69)	NaN	NaN	-0.0966995	0.0672257	NaN	NaN	NaN	0.0157022	NaN	2	0	0	2	2	0	0
3679	Ferrichrome-iron receptor	-0.31432	NaN	-0.267861	-0.297023	-0.113146	-0.247919	NaN	1.72496	0.628751	2	2	1	2	2	2	2
5344	Inner membrane component of TAM transport system	NaN	NaN	-3.1011	-2.75623	NaN	NaN	NaN	1.40916	NaN	2	0	0	2	2	0	0
5524	Single-stranded DNA-binding protein	NaN	NaN	-0.0162785	NaN	NaN	NaN	NaN	NaN	NaN	2	0	0	1	1	0	0
6	Transposase	NaN	NaN	NaN	0.650856	NaN	NaN	NaN	NaN	NaN	1	1	0	2	1	0	0
524	ADP-L-glycero-D-manno-heptose-6-epimerase (EC 5.1.3.20)	0.0229004	-0.0461612	NaN	NaN	0.137897	0.258579	0.174374	NaN	0.74453	1	2	2	0	0	2	2
694	1,4-alpha-glucan (glycogen) branching enzyme, GH-13-type (EC 2.4.1.18)	NaN	NaN	-0.465341	0.00432164	NaN	NaN	NaN	0.277034	NaN	1	0	0	2	2	0	0
1743	Alpha-2-macroglobulin	0.724214	0.426211	NaN	NaN	NaN	NaN	0.77945	NaN	NaN	1	2	2	0	0	0	0
2364	iron aquisition outermembrane yersiniabactin receptor (FyuA,Psn,pesticin receptor) @ Outer membrane receptor for ferric siderophore	NaN	NaN	NaN	NaN	NaN	NaN	NaN	NaN	NaN	1	0	0	1	0	0	0
2975	Probable tonB-dependent receptor yncD precursor	-0.336227	NaN	-0.676434	0.0427844	NaN	-0.116113	NaN	0.255126	NaN	1	1	1	2	2	1	2
3949	Outer membrane protein A precursor	-0.285952	-0.328435	-0.215061	-0.263109	0.312201	0.322966	1.32831	1.31397	2.4019	1	2	2	2	2	2	2
5047	Outer membrane protein Imp, required for envelope biogenesis / Organic solvent tolerance protein precursor	-0.399882	-0.550402	-0.192662	-0.240043	0.40969	-0.016585	0.99627	1.27714	0.27188	1	2	2	2	2	2	2
5345	Outer membrane component of TAM transport system	NaN	NaN	NaN	NaN	NaN	NaN	NaN	NaN	NaN	1	0	0	2	0	0	0
1063	Type I secretion outer membrane protein, TolC precursor	-0.074988	0.0305479	-0.00322079	0.0807941	0.275961	0.0731348	0.190409	0.301401	0.458117	0	2	2	2	2	2	2
2154	Polysaccharide export lipoprotein Wza	-0.290392	-0.340897	-0.0334071	-0.188102	0.116897	0.289716	1.27124	0.40949	0.603119	0	2	2	2	2	2	2

## Sheet: S3B Table_Auto1
PEG #	Protein.IDs	Ratio.H.L.normalized.IM.1.1	Ratio.H.L.normalized.IM.2.1	Ratio.H.L.normalized.OM.1.1	Ratio.H.L.normalized.OM.2.1	Ratio.H.L.normalized.PP.1.1	Ratio.H.L.normalized.PP.2.1	(–)Log10 (p value)_IM	(–)Log10 (p value)_OM	(–)Log10 (p value)_PP	L.IM	H.IM	L.OM	H.OM	L.PP	H.PP
4009	DNA translocase FtsK	NaN	NaN	0.00561564	0.0619835	NaN	NaN	NaN	0.36863	NaN	0	0	2	2	0	0
4147	Glutamine ABC transporter, periplasmic glutamine-binding protein (TC 3.A.1.3.2)	NaN	NaN	NaN	NaN	0.269512	-0.0489942	NaN	NaN	0.202527	0	0	0	0	2	2
4272	SeqA protein, negative modulator of initiation of replication	NaN	NaN	0.0970713	0.38659	NaN	NaN	NaN	0.4627	NaN	0	0	2	2	1	0
4843	Cytosol nonspecific dipeptidase (EC 3.4.13.18)	-0.0858948	0.413269	NaN	NaN	-0.0556962	0.0892269	0.190477	NaN	0.0607334	2	2	0	0	2	2
5630	Twin-arginine translocation protein TatB	1.27149	NaN	NaN	NaN	NaN	NaN	NaN	NaN	NaN	1	1	0	0	0	0
5721	Aspartokinase (EC 2.7.2.4) / Homoserine dehydrogenase (EC 1.1.1.3)	NaN	NaN	-0.680498	-0.269634	NaN	-0.0319461	NaN	0.565244	NaN	0	0	2	2	1	1
734	3-dehydroquinate synthase (EC 4.2.3.4)	NaN	NaN	NaN	NaN	-0.0793713	NaN	NaN	NaN	NaN	0	0	0	0	1	2

## Sheet: S3C Table_Auto2
PEG #	Protein.IDs	Ratio.H.L.normalized.IM.1.1	Ratio.H.L.normalized.IM.2.1	Ratio.H.L.normalized.OM.1.1	Ratio.H.L.normalized.OM.2.1	Ratio.H.L.normalized.PP.1.1	Ratio.H.L.normalized.PP.2.1	(–)Log10 (p value)_IM	(–)Log10 (p value)_OM	(–)Log10 (p value)_PP	L.IM	H.IM	L.OM	H.OM	L.PP	H.PP
2501	Paraquat-inducible protein B	NaN	NaN	0.179893	0.291957	NaN	NaN	NaN	0.799511	NaN	0	0	2	2	0	0
2638	2-Keto-3-deoxy-D-manno-octulosonate-8-phosphate synthase (EC 2.5.1.55)	-0.0470999	-0.227202	0.251446	NaN	0.425137	0.260387	0.446588	NaN	0.803538	2	2	1	1	2	2
2686	Ferric siderophore transport system, periplasmic binding protein TonB	-0.174833	NaN	0.0764222	NaN	NaN	NaN	NaN	NaN	NaN	1	1	1	1	0	0
3402	NAD(P) transhydrogenase subunit beta (EC 1.6.1.2)	0.45249	0.790939	0.32964	0.620962	NaN	NaN	0.770664	0.713288	NaN	2	2	2	2	0	0
4147	Glutamine ABC transporter, periplasmic glutamine-binding protein (TC 3.A.1.3.2)	NaN	NaN	NaN	NaN	0.269512	-0.0489942	NaN	NaN	0.202527	0	0	0	0	2	2
4376	TonB-dependent receptor; Outer membrane receptor for ferric enterobactin and colicins B, D	-0.301195	-0.393804	-0.250011	-0.272367	0.0106367	-0.0266459	1.06592	1.92748	0.143144	2	2	2	2	2	2
4715	Protein translocase subunit SecD	0.520749	0.588037	0.0996318	0.447738	NaN	NaN	1.43479	0.442424	NaN	2	2	2	2	0	0
4755	D-alanine--D-alanine ligase (EC 6.3.2.4)	NaN	NaN	-0.15909	NaN	0.0469799	NaN	NaN	NaN	NaN	0	0	1	1	1	2
4848	Na(+)-translocating NADH-quinone reductase subunit F (EC 1.6.5.-)	NaN	NaN	NaN	NaN	NaN	NaN	NaN	NaN	NaN	1	0	0	0	0	0
4857	Butyryl-CoA dehydrogenase (EC 1.3.8.1)	NaN	NaN	NaN	NaN	NaN	NaN	NaN	NaN	NaN	0	0	1	0	0	0
4891	Acyl-[acyl-carrier-protein]--UDP-N-acetylglucosamine O-acyltransferase (EC 2.3.1.129)	NaN	0.191563	NaN	NaN	NaN	NaN	NaN	NaN	NaN	2	2	0	0	0	0
5639	Transcriptional activator MetR	NaN	NaN	NaN	NaN	NaN	0.0863761	NaN	NaN	NaN	0	0	0	0	1	1
5820	ATP synthase epsilon chain (EC 3.6.3.14)	0.273576	0.508023	0.155231	NaN	NaN	NaN	0.729264	NaN	NaN	2	2	1	1	0	0
661	Signal recognition particle receptor FtsY	-0.0723007	-0.159428	-0.166033	-0.430878	-0.207578	-0.0327871	0.651986	0.581946	0.417549	2	2	2	2	2	2
