# Supplementary material for: TAM mediates adaptation of carbapenem-resistant Klebsiella pneumoniae to antimicrobial stress during host colonization and infection
Source: PLoS Pathog. 2021 Feb 8;17(2):e1009309. doi: 10.1371/journal.ppat.1009309 (PMC7895364; doi:10.1371/journal.ppat.1009309)
Supplement: S1 Data — (XLSX) [file ppat.1009309.s015.xlsx]

## Sheet: Readme
Column Names	Description
Protein IDs	Idntifiers
Peptides	Total number of peptides for the protein group
Unique peptides	Total number of unique peptides for the protein group (>1 is considered to be more accurate identification)
Sequence coverage [%]	Sequence coverage by identified peptides
Mol. weight [kDa]
Ratio H/L normalized IM-1	Ratio of H/L
Ratio H/L normalized IM-2
Ratio H/L normalized OM-1
Ratio H/L normalized OM-2
Ratio H/L normalized PP-1
Ratio H/L normalized PP-2
Ratio H/L normalized IM-1	Log2(Ratio of H/L)
Ratio H/L normalized IM-2
Ratio H/L normalized OM-1
Ratio H/L normalized OM-2
Ratio H/L normalized PP-1
Ratio H/L normalized PP-2
Intensity(sum)	Sum of Heavy and Light label intensity
Intensity L	Sum of Light label intensity
Intensity H	Sum of Heavy label intensity
Intensity L IM-1	Heavy or light label intensity in each sample
Intensity H IM-1
Intensity L IM-2
Intensity H IM-2
Intensity L OM-1
Intensity H OM-1
Intensity L OM-2
Intensity H OM-2
Intensity L PP-1
Intensity H PP-1
Intensity L PP-2
Intensity H PP-2

## Sheet: SILAC_data
Protein IDs	Peptides	Unique peptides	Sequence coverage [%]	Mol. weight [kDa]	Ratio H/L normalized IM-1	Ratio H/L normalized IM-2	Ratio H/L normalized OM-1	Ratio H/L normalized OM-2	Ratio H/L normalized PP-1	Ratio H/L normalized PP-2	Ratio H/L normalized IM-1	Ratio H/L normalized IM-2	Ratio H/L normalized OM-1	Ratio H/L normalized OM-2	Ratio H/L normalized PP-1	Ratio H/L normalized PP-2	Intensity	Intensity L	Intensity H	Intensity L IM-1	Intensity H IM-1	Intensity L IM-2	Intensity H IM-2	Intensity L OM-1	Intensity H OM-1	Intensity L OM-2	Intensity H OM-2	Intensity L PP-1	Intensity H PP-1	Intensity L PP-2	Intensity H PP-2
peg.1009Iron-chelatorutilizationprotein	2	2	16.3	29.072	NaN	NaN	NaN	NaN	0.80121	NaN	NaN	NaN	NaN	NaN	-0.319748	NaN	60805000	15938000	44867000	0	0	0	0	0	0	0	0	15938000	23341000	0	21526000
peg.100Chloramphenicolacetyltransferase(EC2.3.1.28)	3	3	12.8	25.663	NaN	0.83935	NaN	NaN	NaN	NaN	NaN	-0.252656	NaN	NaN	NaN	NaN	31399000	5745100	25654000	0	0	5745100	2555700	0	0	0	0	0	23098000	0	0
peg.1034RNApolymerasesigmafactorRpoD;peg.1466RNApolymerasesigmafactorRpoS	10	10	17.6	70.397	1.1531	1.0439	0.94204	NaN	NaN	NaN	0.205518	0.0619835	-0.0861397	NaN	NaN	NaN	517280000	371380000	145890000	6885800	9033700	16151000	8500100	292410000	52342000	0	0	32090000	0	23849000	76017000
peg.1036SSUribosomalproteinS21p	8	8	50.7	8.4999	NaN	1.286	NaN	NaN	0.88975	1.018	NaN	0.362891	NaN	NaN	-0.168528	0.0257376	188380000	111160000	77215000	0	0	2884500	2231100	72715000	0	0	0	22956000	37898000	12607000	37086000
peg.1051Arylsulfatase(EC3.1.6.1)	3	3	20.9	23.097	1.0777	NaN	1.1761	1.2648	NaN	NaN	0.107956	NaN	0.234011	0.338909	NaN	NaN	426730000	253300000	173430000	5691600	3633900	0	0	177270000	118810000	70333000	50986000	0	0	0	0
peg.1052Adenylatecyclase(EC4.6.1.1)	9	9	34	48.296	NaN	NaN	1.4227	0.98598	NaN	NaN	NaN	NaN	0.508632	-0.0203697	NaN	NaN	218210000	119650000	98561000	2478500	0	0	0	92524000	88590000	24647000	9970800	0	0	0	0
peg.1053Glutamate-ammonia-ligaseadenylyltransferase(EC2.7.7.42)	8	8	13.8	107.5	NaN	NaN	NaN	NaN	0.97945	0.97229	NaN	NaN	NaN	NaN	-0.0299563	-0.0405414	16454000	5374900	11079000	0	0	0	0	0	0	0	0	3239600	5631600	2135300	5447100
peg.1054ADP-heptosesynthase(EC2.7.-.-)/D-glycero-beta-D-manno-heptose7-phosphatekinase	7	7	21.2	51.151	NaN	0.80963	0.9422	0.65808	1.3797	1.0441	NaN	-0.304665	-0.0858948	-0.603665	0.464355	0.06226	358950000	210990000	147970000	0	0	2573600	1001500	146000000	88448000	47225000	21682000	4807100	11375000	10377000	25460000
peg.1061Similaritywithglutathionylspermidinesynthase(EC6.3.1.8),group1	5	5	21.8	44.525	0.95224	1.0123	NaN	NaN	NaN	NaN	-0.0706029	0.0176369	NaN	NaN	NaN	NaN	57205000	4075700	53129000	1812400	1463600	2263300	1097700	0	0	0	0	0	17546000	0	33022000
peg.1062putativelipoprotein	2	2	13	23.38	NaN	NaN	NaN	NaN	NaN	NaN	NaN	NaN	NaN	NaN	NaN	NaN	11352000	11352000	0	11352000	0	0	0	0	0	0	0	0	0	0	0
peg.1063TypeIsecretionoutermembraneprotein,TolCprecursor	25	25	65.8	53.039	0.94935	1.0214	0.99777	1.0576	1.2108	1.052	-0.074988	0.0305479	-0.00322079	0.0807941	0.275961	0.0731348	16040000000	9076200000	6963800000	121740000	67648000	53652000	25479000	7057900000	5332200000	1710000000	1122200000	87296000	191470000	45598000	224730000
peg.1068TopoisomeraseIVsubunitB(EC5.99.1.-)	4	4	10.6	70.075	NaN	NaN	NaN	NaN	NaN	NaN	NaN	NaN	NaN	NaN	NaN	NaN	22418000	22418000	0	0	0	0	0	22418000	0	0	0	0	0	0	0
peg.1075TopoisomeraseIVsubunitA(EC5.99.1.-)	10	10	19.5	83.646	NaN	NaN	0.98112	0.99465	NaN	NaN	NaN	NaN	-0.0274985	-0.00773913	NaN	NaN	1035100000	966180000	68912000	0	0	0	0	105090000	56378000	25115000	12534000	0	0	835970000	0
peg.1076Acyl-CoA:1-acyl-sn-glycerol-3-phosphateacyltransferase(EC2.3.1.51)@Acyl-ACP:1-acyl-sn-glycerol-3-phosphateacyltransferase(EC2.3.1.n4)	3	3	19.2	27.266	NaN	NaN	NaN	1.5843	NaN	NaN	NaN	NaN	NaN	0.663846	NaN	NaN	155940000	86436000	69507000	0	0	2681700	0	56283000	36143000	27471000	33364000	0	0	0	0
peg.1084Cystathioninebeta-lyase(EC4.4.1.8)	5	5	23	43.192	0.80995	NaN	NaN	NaN	NaN	NaN	-0.304095	NaN	NaN	NaN	NaN	NaN	15111000	9583800	5526900	9583800	5526900	0	0	0	0	0	0	0	0	0	0
peg.1086MotA/TolQ/ExbBprotonchannelfamilyprotein	5	5	33.7	26.025	1.236	1.5369	1.0798	1.2764	1.016	NaN	0.305679	0.620023	0.110764	0.35208	0.0229004	NaN	4082200000	2264500000	1817600000	149010000	133450000	76355000	61481000	1646600000	1329800000	387850000	277100000	4757000	9519400	0	6247300
peg.1093GlutathioneS-transferase(EC2.5.1.18)	5	5	27.1	32.35	NaN	NaN	NaN	NaN	0.9848	0.91389	NaN	NaN	NaN	NaN	-0.0220974	-0.129908	69174000	27774000	41400000	2628200	0	0	0	0	0	0	0	16716000	31259000	8430300	10142000
peg.1094FIG00731629:hypotheticalprotein	3	3	25.3	20.846	NaN	NaN	NaN	NaN	NaN	NaN	NaN	NaN	NaN	NaN	NaN	NaN	17433000	0	17433000	0	0	0	0	0	0	0	0	0	17433000	0	0
peg.1097Transcriptionalregulator,GntRfamilydomain	7	7	28	43.86	NaN	NaN	0.69401	0.63758	1.0823	1.1969	NaN	NaN	-0.526972	-0.649322	0.1141	0.259303	476140000	320740000	155410000	0	0	0	0	282660000	108930000	30471000	7035700	3904000	17354000	3697000	22084000
peg.1190Glutathionesynthetase(EC6.3.2.3)	9	9	39.2	35.48	1.383	0.79996	NaN	NaN	NaN	NaN	0.467801	-0.322	NaN	NaN	NaN	NaN	31114000	19527000	11586000	10379000	4664800	9148700	3247200	0	0	0	0	0	3674200	0	0
peg.1195S-adenosylmethioninesynthetase(EC2.5.1.6)	17	17	52.3	41.907	0.93679	0.83992	0.8916	0.77408	0.98196	1.0226	-0.0942024	-0.251676	-0.165531	-0.369445	-0.0262638	0.032242	3423700000	1685200000	1738400000	88168000	64828000	32984000	13170000	771820000	313730000	175930000	80214000	388740000	675840000	227620000	590630000
peg.1217Transketolase(EC2.2.1.1)	26	23	50.8	71.862	0.97115	0.96496	NaN	NaN	1.0336	1.053	-0.042234	-0.051459	NaN	NaN	0.0476779	0.0745054	5310000000	2302900000	3007100000	540180000	308750000	650530000	312000000	0	0	0	0	634900000	1151100000	477280000	1235300000
peg.1219Phosphoglyceratekinase(EC2.7.2.3)	20	20	66.7	41.133	1.0264	0.87676	NaN	NaN	1.0154	0.99861	0.037593	-0.189746	NaN	NaN	0.0220482	-0.00200671	6904400000	2484000000	4420400000	102160000	43633000	49382000	17649000	0	0	0	0	1484900000	2391100000	847550000	1968000000
peg.1220Fructose-bisphosphatealdolaseclassII(EC4.1.2.13)	14	14	49.6	39.158	0.95117	0.94806	NaN	NaN	0.99941	0.99116	-0.0722248	-0.0769498	NaN	NaN	-0.000851479	-0.0128102	6361700000	2384700000	3976900000	288650000	198310000	288010000	126090000	0	0	0	0	1059600000	1876800000	748480000	1775700000
peg.1221ProteininvolvedinstabilityofMscSmechanosensitivechannel	9	9	33.7	30.947	1.1343	1.232	NaN	NaN	NaN	NaN	0.181802	0.301002	NaN	NaN	NaN	NaN	42082000	26072000	16010000	8432100	5714600	17640000	10295000	0	0	0	0	0	0	0	0
peg.1223ProteinofunknownfunctionDUF541	4	4	19.6	27.097	0.8342	0.79283	NaN	NaN	1.4145	1.2053	-0.261535	-0.334917	NaN	NaN	0.500292	0.269392	185270000	106630000	78639000	49950000	16809000	15492000	1267800	16374000	0	0	0	15750000	33388000	9065400	27174000
peg.1224Chromosomeinitiationinhibitor	3	3	20.9	33.578	NaN	NaN	NaN	NaN	NaN	NaN	NaN	NaN	NaN	NaN	NaN	NaN	4528300	4528300	0	0	0	0	0	0	0	4528300	0	0	0	0	0
peg.1227D-3-phosphoglyceratedehydrogenase(EC1.1.1.95)	16	16	40.7	43.99	0.89473	0.89597	NaN	NaN	0.96324	0.98189	-0.160476	-0.158478	NaN	NaN	-0.0540328	-0.0263667	4078400000	1769800000	2308700000	418790000	262130000	381830000	180300000	0	0	0	0	668270000	1028300000	300870000	837960000
peg.1233ProteinVisC	5	5	21.8	43.829	1.0319	1.1461	NaN	NaN	NaN	NaN	0.0453032	0.196733	NaN	NaN	NaN	NaN	46788000	28156000	18632000	11680000	8228000	16476000	10404000	0	0	0	0	0	0	0	0
peg.1236Glycinedehydrogenase[decarboxylating](glycinecleavagesystemPprotein)(EC1.4.4.2)	16	16	26.5	104.56	0.80732	0.68047	NaN	NaN	0.87583	1.1538	-0.308787	-0.555397	NaN	NaN	-0.191277	0.206393	430280000	205950000	224340000	27907000	461370	55727000	26093000	0	0	0	0	90918000	125920000	31394000	71867000
peg.1246Folate-dependentproteinforFe/Sclustersynthesis/repairinoxidativestress	2	2	13.8	35.634	NaN	NaN	NaN	NaN	0.79813	0.75971	NaN	NaN	NaN	NaN	-0.325304	-0.396479	91276000	35748000	55528000	0	0	0	0	0	0	0	0	21476000	31001000	14272000	24527000
peg.1253Peptidechainreleasefactor2;programmedframeshift-containing	4	4	14.4	35.903	NaN	NaN	NaN	NaN	0.80174	0.92566	NaN	NaN	NaN	NaN	-0.318794	-0.111446	21231000	8699300	12532000	0	0	0	0	0	0	0	0	5532100	6121000	3167100	6410600
peg.1254Lysyl-tRNAsynthetase(classII)(EC6.1.1.6)	25	13	57.8	57.546	1.3105	0.66155	0.70383	NaN	0.86798	0.9306	0.390117	-0.596078	-0.506701	NaN	-0.204266	-0.103767	1316800000	489390000	827460000	2927400	3041200	11704000	1147800	230720000	118080000	28680000	14780000	139310000	328020000	76044000	362390000
peg.13322-acylglycerophosphoethanolamineacyltransferase(EC2.3.1.40)/Acyl-[acyl-carrier-protein]synthetase(EC6.2.1.20)	7	7	13.2	80.213	NaN	NaN	1.1134	NaN	NaN	NaN	NaN	NaN	0.154972	NaN	NaN	NaN	173260000	91474000	81787000	0	0	0	0	91474000	81787000	0	0	0	0	0	0
peg.1334Tasprotein,anNADP(H)-dependentaldo-ketoreductase	6	6	28.6	38.496	1.0592	1.0816	NaN	NaN	1.1484	1.002	0.0829751	0.113167	NaN	NaN	0.199625	0.00288247	263660000	45392000	218260000	7842600	2670400	8086100	4551600	0	0	0	0	15929000	108470000	13534000	102570000
peg.1341FIG001592:Phosphocarrierproteinkinase/phosphorylase,nitrogenregulationassociated	7	7	13.9	83.504	NaN	NaN	0.90994	0.89914	NaN	NaN	NaN	NaN	-0.136157	-0.153382	NaN	NaN	99623000	66470000	33153000	0	0	0	0	63082000	30733000	3388800	2419700	0	0	0	0
peg.134Beta-galactosidase(EC3.2.1.23)	19	19	27.6	116.32	NaN	0.82695	NaN	NaN	1.0605	1.0913	NaN	-0.274128	NaN	NaN	0.0847447	0.126048	58124000	32685000	25440000	0	0	17259000	1565600	0	0	0	0	11451000	13396000	3975100	10478000
peg.1353N-acetylglutamatesynthase(EC2.3.1.1)	15	15	35.7	49.475	NaN	NaN	0.71083	0.65741	NaN	NaN	NaN	NaN	-0.492424	-0.605135	NaN	NaN	714750000	483370000	231380000	0	0	0	0	263370000	147110000	220000000	66133000	0	9863200	0	8269100
peg.138probablemembraneproteinYPO2297	3	3	10.4	84.535	NaN	NaN	1.1213	NaN	NaN	NaN	NaN	NaN	0.165172	NaN	NaN	NaN	36758000	21210000	15548000	0	0	0	0	21210000	15548000	0	0	0	0	0	0
peg.1399Membrane-boundlyticmureintransglycosylaseAprecursor(EC3.2.1.-)	2	2	10.4	40.283	1.003	NaN	NaN	NaN	NaN	NaN	0.00432164	NaN	NaN	NaN	NaN	NaN	13845000	2824500	11020000	2824500	1799000	0	0	0	0	0	0	0	9221000	0	0
peg.139ATP/GTP-bindingprotein	5	5	18.3	48.989	NaN	NaN	NaN	NaN	NaN	NaN	NaN	NaN	NaN	NaN	NaN	NaN	12910000	12910000	0	0	0	0	0	12910000	0	0	0	0	0	0	0
peg.1404GlycinecleavagesystemtranscriptionalactivatorGcvA	2	2	10.2	30.833	NaN	NaN	NaN	NaN	NaN	NaN	NaN	NaN	NaN	NaN	NaN	NaN	8733700	8733700	0	0	0	0	0	8733700	0	0	0	0	0	0	0
peg.1429Decarboxylasefamilyprotein	14	14	32.7	50.999	NaN	0.71561	NaN	NaN	1.9002	NaN	NaN	-0.482754	NaN	NaN	0.926151	NaN	85544000	24877000	60667000	2928800	0	9696500	2322600	0	0	0	0	12251000	58345000	0	0
peg.1430NADPH-dependent7-cyano-7-deazaguaninereductase(EC1.7.1.-)	4	4	21.7	31.866	NaN	NaN	NaN	NaN	0.94593	NaN	NaN	NaN	NaN	NaN	-0.0801947	NaN	29393000	6439700	22954000	0	0	0	0	0	0	0	0	6439700	9104400	0	13849000
peg.144023SrRNA(uracil(1939)-C(5))-methyltransferase(EC2.1.1.190)	3	3	17.3	48.468	NaN	NaN	0.96306	NaN	NaN	NaN	NaN	NaN	-0.0543024	NaN	NaN	NaN	82293000	43848000	38445000	0	0	0	0	43848000	38445000	0	0	0	0	0	0
peg.1443CTPsynthase(EC6.3.4.2)	18	18	44.8	60.152	NaN	1.0939	0.76747	0.61418	0.98602	0.9551	NaN	0.129481	-0.381818	-0.703267	-0.0203111	-0.0662763	1092000000	507760000	584290000	0	0	9109800	5988800	194600000	113780000	62250000	11070000	144360000	200760000	97438000	252690000
peg.1444Enolase(EC4.2.1.11)	22	22	64.8	45.549	1.0205	0.96335	0.90645	0.85217	0.99311	1.0154	0.0292761	-0.0538681	-0.141701	-0.230787	-0.00997457	0.0220482	8663200000	3407100000	5256200000	80914000	55558000	25838000	12807000	504110000	165590000	154230000	64312000	1618100000	2635500000	1023800000	2322400000
peg.1450Sulfitereductase[NADPH]flavoproteinalpha-component(EC1.8.1.2);REV__peg.4375Enterobactinesterase	26	26	56.9	66.019	1.0245	1.0848	NaN	NaN	1.0537	0.9948	0.03492	0.117429	NaN	NaN	0.0754641	-0.00752163	1889200000	987590000	901570000	266210000	183610000	404130000	206780000	0	0	0	0	170220000	216980000	147030000	294190000
peg.1451Sulfitereductase[NADPH]hemoproteinbeta-component(EC1.8.1.2)	37	37	66.3	64.062	1.0263	1.0591	NaN	NaN	1.0411	1.0811	0.0374524	0.0828389	NaN	NaN	0.0581087	0.1125	2594700000	1376700000	1218000000	555500000	326260000	467900000	203390000	0	0	0	0	200610000	308210000	152680000	380160000
peg.1452Phosphoadenylyl-sulfatereductase[thioredoxin](EC1.8.4.8)	5	5	29.5	27.814	NaN	NaN	0.50045	NaN	NaN	NaN	NaN	NaN	-0.998702	NaN	NaN	NaN	79647000	45916000	33731000	0	0	0	0	32753000	18208000	13163000	0	0	0	0	15523000
peg.1454Precorrin-2oxidase(EC1.3.1.76)@SirohydrochlorinferrochelataseactivityofCysG(EC4.99.1.4)/Uroporphyrinogen-IIImethyltransferase(EC2.1.1.107)	3	3	14.6	51	NaN	NaN	0.97961	NaN	NaN	NaN	NaN	NaN	-0.0297206	NaN	NaN	NaN	31633000	16626000	15007000	0	0	0	0	16626000	15007000	0	0	0	0	0	0
peg.1455Sulfateadenylyltransferasesubunit2(EC2.7.7.4)	12	12	48.3	35.214	1.0622	0.9307	NaN	NaN	0.96291	0.84216	0.0870554	-0.103612	NaN	NaN	-0.0545271	-0.247834	552910000	256030000	296880000	103690000	50827000	57315000	27302000	0	0	0	0	58275000	121220000	36747000	97533000
peg.1456Sulfateadenylyltransferasesubunit1(EC2.7.7.4)	22	22	57.7	52.505	0.95235	0.87867	NaN	NaN	0.98816	0.94722	-0.0704362	-0.186607	NaN	NaN	-0.0171834	-0.0782285	1808700000	884520000	924180000	256660000	162450000	297280000	130560000	0	0	15931000	0	183460000	317840000	131190000	313330000
peg.1465LipoproteinNlpD	6	6	27	39.358	0.90656	NaN	NaN	NaN	NaN	NaN	-0.141526	NaN	NaN	NaN	NaN	NaN	78673000	51237000	27437000	37534000	12755000	13702000	0	0	0	0	0	0	6614500	0	8067000
peg.1475DNAmismatchrepairproteinMutS	20	20	29.4	95.081	1.2267	1.5026	1.115	0.79532	1.0011	0.99737	0.294782	0.587461	0.157044	-0.330393	0.00158601	-0.00379928	1287600000	595750000	691870000	2406400	1651900	2632800	2044000	329200000	329450000	106430000	67634000	78632000	131510000	76441000	159590000
peg.1480Periplasmichemin-bindingprotein	4	4	21.7	28.577	NaN	NaN	NaN	NaN	1.0608	0.66212	NaN	NaN	NaN	NaN	0.0851526	-0.594835	78347000	31248000	47099000	0	0	0	0	0	0	0	0	19964000	33458000	11283000	13641000
peg.1481HemintransportproteinHmuS	16	16	61.2	38.635	0.44549	0.58728	0.77044	NaN	0.75807	0.74366	-1.16654	-0.76788	-0.376246	NaN	-0.399597	-0.427285	1072400000	392750000	679670000	12915000	1342300	33073000	5337700	28611000	24930000	0	0	185680000	334330000	132470000	313730000
peg.1482TonB-dependenthemin,ferrichromereceptor	42	42	57.3	86.333	0.73004	0.72145	0.77309	0.75496	0.80292	0.78398	-0.453953	-0.471029	-0.371292	-0.405528	-0.316672	-0.351111	15935000000	10010000000	5925200000	147310000	75991000	64398000	21860000	6162000000	3150900000	2612500000	997720000	520120000	737450000	503500000	941190000
peg.1491ManganeseABCtransporter,periplasmic-bindingproteinSitA	9	8	54.4	33.575	0.55227	NaN	NaN	NaN	1.0118	0.92985	-0.856554	NaN	NaN	NaN	0.0169242	-0.10493	1903300000	664280000	1239000000	20389000	5830900	0	0	0	0	0	0	424820000	714600000	219070000	518600000
peg.1536Membrane-boundlyticmureintransglycosylaseBprecursor(EC3.2.1.-)	3	3	14.2	39.728	NaN	NaN	NaN	NaN	NaN	NaN	NaN	NaN	NaN	NaN	NaN	NaN	50448000	50448000	0	0	0	0	0	50448000	0	0	0	0	0	0	0
peg.1539ZincABCtransporter,substrate-bindingproteinZnuA	6	6	40.4	30.929	0.60135	NaN	NaN	NaN	1.2745	NaN	-0.733723	NaN	NaN	NaN	0.349931	NaN	423600000	169540000	254060000	3774700	1532500	2178000	0	0	0	0	0	102450000	252530000	61133000	0
peg.1541RecAprotein	8	8	29	37.923	0.96092	0.77858	0.92902	0.72027	1.0008	0.86246	-0.0575118	-0.361083	-0.106218	-0.47339	0.00115371	-0.213471	1448600000	869350000	579270000	30324000	16658000	27267000	10448000	570630000	317340000	136230000	52594000	60763000	108670000	44132000	73565000
peg.1543Alanyl-tRNAsynthetase(EC6.1.1.7)	32	32	45.9	95.635	0.92704	0.88738	0.78586	0.69009	0.95074	1.0475	-0.109297	-0.172376	-0.347656	-0.535144	-0.0728773	0.0669503	2172700000	830680000	1342000000	91328000	73702000	22388000	12260000	178500000	45107000	41955000	20858000	314160000	460190000	182340000	729930000
peg.1545transport-associated	5	5	48.1	11.233	0.82913	NaN	NaN	0.78015	1.1197	NaN	-0.27033	NaN	NaN	-0.358177	0.163112	NaN	627780000	471730000	156060000	79221000	55470000	49538000	0	256200000	0	35306000	13507000	51457000	87079000	0	0
peg.1548Glutamate--cysteineligase(EC6.3.2.2)	8	8	29.9	58.1	0.72947	0.87392	NaN	NaN	0.85527	0.8901	-0.455079	-0.194427	NaN	NaN	-0.225548	-0.167961	118100000	42092000	76004000	6363300	3198200	4304100	1838200	0	0	0	0	13962000	28085000	17463000	42883000
peg.1561RibonucleotidereductaseofclassIb(aerobic),alphasubunit(EC1.17.4.1)	2	2	5	80.148	NaN	NaN	NaN	NaN	0.96245	NaN	NaN	NaN	NaN	NaN	-0.0552165	NaN	46123000	12422000	33701000	0	0	0	0	0	0	0	0	12422000	23485000	0	10215000
peg.1566FIG00732338:hypotheticalprotein	3	3	43.5	12.578	NaN	1.0735	NaN	NaN	NaN	NaN	NaN	0.102322	NaN	NaN	NaN	NaN	25213000	23922000	1290100	0	0	2511200	1290100	0	0	21411000	0	0	0	0	0
peg.1572Fe(2+)/alpha-ketoglutarate-dependentdioxygenaseLpxO	8	8	42.3	35.387	1.2083	1.431	1.4996	1.3097	NaN	NaN	0.272979	0.517024	0.584578	0.389236	NaN	NaN	312020000	182100000	129930000	15802000	13429000	19735000	16184000	118980000	77799000	27582000	22513000	0	0	0	0
peg.1602MultidrugresistanceRNDeffluxsysteminnermembranetransporterMexF	33	33	43.9	113.37	1.1497	1.3809	1.1492	1.3299	1.1043	0.94824	0.201258	0.465609	0.20063	0.411318	0.143132	-0.0766759	21315000000	11436000000	9879100000	243470000	192360000	187530000	133940000	7373000000	6581000000	3546700000	2804200000	51164000	87432000	34033000	80141000
peg.1603MultidrugresistanceRNDeffluxsystemmembranefusionproteinMexE	34	34	69.1	42.394	1.0458	1.2085	1.2863	1.408	0.85148	0.70969	0.0646069	0.273217	0.363227	0.493647	-0.231955	-0.494739	14308000000	7685100000	6623200000	963880000	654300000	713830000	370370000	5024200000	4691100000	804150000	621540000	110570000	175870000	68396000	110000000
peg.1657Outermembranebeta-barrelassemblyproteinBamE	1	1	17.7	12.413	0.81564	1.1431	NaN	NaN	NaN	NaN	-0.293996	0.192952	NaN	NaN	NaN	NaN	68923000	11209000	57714000	7310700	3190600	3898300	2359900	0	29444000	0	0	0	9016200	0	13703000
peg.1660HeatshockproteinGrpE	3	3	32.7	21.75	NaN	NaN	NaN	NaN	0.5974	0.96084	NaN	NaN	NaN	NaN	-0.743231	-0.0576319	92013000	22930000	69082000	0	0	0	0	0	0	0	0	10455000	18314000	12475000	50768000
peg.1661PutativemembraneproteinYfjD	3	3	11.9	48.101	NaN	NaN	NaN	NaN	NaN	NaN	NaN	NaN	NaN	NaN	NaN	NaN	23822000	23822000	0	0	0	0	0	23822000	0	0	0	0	0	0	0
peg.1663SignalrecognitionparticleproteinFfh	12	12	32.2	49.769	NaN	NaN	0.99053	0.91505	NaN	1.246	NaN	NaN	-0.0137274	-0.128077	NaN	0.317304	1092400000	700280000	392080000	0	0	0	0	534970000	314280000	163380000	72362000	0	0	1931400	5441900
peg.1664SSUribosomalproteinS16p	4	4	65.9	9.0903	NaN	NaN	1.1878	1.0547	NaN	NaN	NaN	NaN	0.248292	0.0768327	NaN	NaN	604610000	152960000	451650000	0	0	0	0	48735000	47490000	104220000	67747000	0	207180000	0	129240000
peg.1667LSUribosomalproteinL19p	8	8	60	13.133	1.1169	1.2484	1.0504	1.186	0.87039	1.0788	0.1595	0.32008	0.0709388	0.246104	-0.200266	0.109427	10568000000	5690000000	4878100000	26543000	17547000	41625000	26121000	4071000000	2974800000	1008100000	676520000	339960000	633190000	202740000	549980000
peg.16732-keto-3-deoxy-D-arabino-heptulosonate-7-phosphatesynthaseIalpha(EC2.5.1.54)	12	11	50.6	38.817	1.3794	NaN	0.63168	NaN	0.85152	0.53299	0.464041	NaN	-0.662734	NaN	-0.231888	-0.90782	408740000	263250000	145490000	27387000	2787000	3121100	0	100060000	44369000	0	0	80185000	48373000	52490000	49966000
peg.1674ChorismatemutaseI(EC5.4.99.5)/Cyclohexadienyldehydrogenase(EC1.3.1.12)(EC1.3.1.43)	8	8	34.3	41.841	0.62797	0.48389	NaN	NaN	0.89883	0.86502	-0.671233	-1.04725	NaN	NaN	-0.15388	-0.209195	181050000	66303000	114750000	6838600	3412000	12897000	2492300	0	0	0	0	38883000	85457000	7685300	23389000
peg.1676ChorismatemutaseI(EC5.4.99.5)/Prephenatedehydratase(EC4.2.1.51)	8	8	32.6	42.882	NaN	0.6786	NaN	NaN	NaN	NaN	NaN	-0.559367	NaN	NaN	NaN	NaN	11077000	4289900	6786700	2767500	0	1522400	656250	0	0	0	0	0	0	0	6130400
peg.1678Outermembranebeta-barrelassemblyproteinBamD	5	5	29	27.883	NaN	NaN	NaN	NaN	NaN	NaN	NaN	NaN	NaN	NaN	NaN	NaN	38948000	38948000	0	0	0	0	0	38948000	0	0	0	0	0	0	0
peg.1681ClpBprotein	32	29	48.1	95.405	1.0407	0.58694	1.0726	NaN	1.1555	0.8517	0.0575542	-0.768715	0.101112	NaN	0.208517	-0.231583	658770000	256410000	402370000	14446000	8827600	5824700	680800	13225000	7692500	5111900	0	75997000	167810000	141800000	217350000
peg.1685CDP-diacylglycerol--serineO-phosphatidyltransferase(EC2.7.8.8)	4	4	12.2	52.744	NaN	NaN	1.2236	NaN	NaN	NaN	NaN	NaN	0.291132	NaN	NaN	NaN	43305000	26865000	16440000	0	0	0	0	26865000	16440000	0	0	0	0	0	0
peg.1689UncharacterizedtRNA/rRNAmethyltransferaseYfiF	3	3	15.5	39.593	NaN	NaN	NaN	NaN	NaN	NaN	NaN	NaN	NaN	NaN	NaN	NaN	59819000	59819000	0	0	0	0	0	59819000	0	0	0	0	0	0	0
peg.1691Autonomousglycylradicalcofactor	2	2	31.5	14.243	1.2214	NaN	NaN	NaN	NaN	NaN	0.288536	NaN	NaN	NaN	NaN	NaN	4292200	3022000	1270100	1338600	1270100	1683400	0	0	0	0	0	0	0	0	0
peg.1692ATP-dependentRNAhelicaseSrmB	7	7	20.3	49.726	NaN	NaN	1.2011	NaN	NaN	NaN	NaN	NaN	0.264356	NaN	NaN	NaN	97271000	53469000	43802000	0	0	0	0	53469000	43802000	0	0	0	0	0	0
peg.1694L-aspartateoxidase(EC1.4.3.16)	9	9	23.6	59.67	NaN	NaN	NaN	NaN	0.89779	NaN	NaN	NaN	NaN	NaN	-0.15555	NaN	62594000	9494400	53100000	0	0	0	0	0	0	0	0	9494400	30623000	0	22476000
peg.1700TranslationelongationfactorLepA	19	19	45.6	66.434	NaN	NaN	0.82955	0.77311	1.1108	1.2929	NaN	NaN	-0.269599	-0.371254	0.151599	0.370611	2610100000	1443200000	1167000000	0	0	0	0	857500000	596930000	420120000	184190000	87609000	183130000	77951000	202710000
peg.1701SignalpeptidaseI(EC3.4.21.89)	10	10	46.9	35.789	0.96974	1.2596	NaN	NaN	NaN	NaN	-0.0443301	0.332966	NaN	NaN	NaN	NaN	281770000	168720000	113050000	92309000	58699000	76410000	54350000	0	0	0	0	0	0	0	0
peg.1705Pyridoxine5'-phosphatesynthase(EC2.6.99.2)	6	6	45.3	26.472	0.95616	0.86625	NaN	NaN	NaN	NaN	-0.064676	-0.207145	NaN	NaN	NaN	NaN	40761000	30109000	10652000	8251100	4851300	21858000	5800800	0	0	0	0	0	0	0	0
peg.1712Phosphoribosylformylglycinamidinesynthase,synthetasesubunit(EC6.3.5.3)/Phosphoribosylformylglycinamidinesynthase,glutamineamidotransferasesubunit(EC6.3.5.3)	51	51	56.8	140.87	1.0285	1.3433	0.96299	1.0504	1.0345	1.007	0.0405417	0.425782	-0.0544073	0.0709388	0.0489336	0.0100636	6104600000	2594600000	3510000000	25725000	10536000	8700400	4692300	594840000	351040000	205720000	109370000	990470000	1359400000	769120000	1675000000
peg.1716NitrogenregulatoryproteinP-II	2	2	19.6	12.429	NaN	NaN	NaN	NaN	NaN	NaN	NaN	NaN	NaN	NaN	NaN	NaN	6952700	0	6952700	0	0	0	0	0	0	0	0	0	6952700	0	0
peg.1718Serinehydroxymethyltransferase(EC2.1.2.1)	29	29	64	45.439	0.95121	0.90812	0.99919	0.4529	0.9961	1.0169	-0.0721642	-0.139045	-0.0011691	-1.14274	-0.0056375	0.0241777	6993400000	2469400000	4524000000	278390000	213800000	108610000	53949000	41688000	22918000	35747000	8999900	1060400000	2291200000	944490000	1933200000
peg.1729Inositol-1-monophosphatase(EC3.1.3.25)	12	12	58.8	29.32	1.0706	1.1703	0.93613	0.52593	0.9343	1.4276	0.0984196	0.226878	-0.0952192	-0.927057	-0.0980422	0.513592	400780000	188660000	212130000	59080000	36758000	99970000	62775000	8563500	35314000	6263700	15948000	12358000	29059000	2422900	32272000
peg.1732Cysteinedesulfurase(EC2.8.1.7),IscSsubfamily	10	10	30.7	45.056	NaN	NaN	1.2546	0.90252	1.0279	1.0088	NaN	NaN	0.327228	-0.147969	0.0396999	0.0126402	501190000	203160000	298040000	0	0	6285300	0	74470000	69356000	38336000	18054000	47476000	104660000	36592000	105970000
peg.1736ChaperoneproteinHscA	6	6	16.7	65.423	NaN	NaN	1.555	NaN	1.1461	1.5418	NaN	NaN	0.636915	NaN	0.196733	0.624616	94446000	41511000	52936000	0	0	0	0	36166000	38418000	0	0	2846300	6638500	2498600	7878700
peg.1739PeptidaseB(EC3.4.11.23)	24	24	59.3	46.218	0.94078	0.88514	NaN	NaN	0.97657	1.0647	-0.0880707	-0.176022	NaN	NaN	-0.0342046	0.090447	963850000	527930000	435920000	182090000	117990000	167540000	58836000	0	0	0	0	143400000	186170000	34904000	72926000
peg.1743Alpha-2-macroglobulin	14	14	14.3	179	1.652	1.3437	NaN	NaN	NaN	NaN	0.724214	0.426211	NaN	NaN	NaN	NaN	54232000	25544000	28688000	4791400	12585000	20752000	16103000	0	0	0	0	0	0	0	0
peg.1745Nucleosidediphosphatekinase(EC2.7.4.6)	7	7	58.7	15.526	0.92048	0.63594	NaN	NaN	0.83924	0.75129	-0.119542	-0.653037	NaN	NaN	-0.252845	-0.412558	623220000	220720000	402510000	27979000	19584000	6739600	3182900	0	0	0	0	112510000	164120000	73484000	215620000
peg.174623SrRNA(adenine(2503)-C(2))-methyltransferase&tRNA(adenine(37)-C(2))-methyltransferase(EC2.1.1.192)	3	3	11.3	43.375	NaN	NaN	NaN	NaN	NaN	NaN	NaN	NaN	NaN	NaN	NaN	NaN	27101000	27101000	0	0	0	0	0	27101000	0	0	0	0	0	0	0
peg.1748CytoskeletonproteinRodZ	5	5	20.8	35.201	1.2445	1.325	1.0776	1.3499	NaN	NaN	0.315566	0.405992	0.107822	0.432853	NaN	NaN	962460000	527280000	435180000	35172000	28482000	16455000	11818000	352330000	285720000	123320000	109160000	0	0	0	0
peg.17491-hydroxy-2-methyl-2-(E)-butenyl4-diphosphatesynthase(EC1.17.7.1)	7	7	27.3	40.726	NaN	NaN	NaN	NaN	0.98773	NaN	NaN	NaN	NaN	NaN	-0.0178113	NaN	130270000	26974000	103300000	0	0	0	0	20980000	0	0	0	5994500	46143000	0	57157000
peg.1750Histidyl-tRNAsynthetase(EC6.1.1.21)	10	10	33.7	47.056	NaN	NaN	NaN	NaN	1.1184	0.91307	NaN	NaN	NaN	NaN	0.161436	-0.131203	198110000	71518000	126600000	0	0	0	0	0	0	16208000	0	42697000	76162000	12613000	50433000
peg.1751Mlr7403protein	4	4	32	22.334	1.0852	1.0618	NaN	NaN	NaN	NaN	0.117961	0.0865121	NaN	NaN	NaN	NaN	98656000	59060000	39596000	30524000	25821000	28536000	13775000	0	0	0	0	0	0	0	0
peg.1752Outermembranebeta-barrelassemblyproteinBamB	11	11	42.1	42.056	1.1001	1.1286	1.0985	NaN	NaN	NaN	0.137635	0.174534	0.135535	NaN	NaN	NaN	222140000	141380000	80759000	25278000	17199000	30734000	19465000	85370000	44095000	0	0	0	0	0	0
peg.1753GTP-bindingproteinEngA	4	4	10.4	55.198	NaN	NaN	1.0656	NaN	NaN	NaN	NaN	NaN	0.091666	NaN	NaN	NaN	83537000	48714000	34823000	0	0	0	0	48714000	34823000	0	0	0	0	0	0
peg.1757Inosine-5'-monophosphatedehydrogenase(EC1.1.1.205)/CBSdomain	24	24	72.7	52.057	1.0426	1.1125	1.0187	0.94067	1.0499	1.0737	0.0601858	0.153805	0.0267293	-0.0882394	0.070252	0.102591	5452300000	3199000000	2253300000	222110000	174430000	429830000	230430000	1947000000	1224100000	469660000	245220000	69173000	135020000	61233000	244070000
peg.1758GMPsynthase[glutamine-hydrolyzing],amidotransferasesubunit(EC6.3.5.2)/GMPsynthase[glutamine-hydrolyzing],ATPpyrophosphatasesubunit(EC6.3.5.2)	25	25	65	58.792	1.0149	0.91323	NaN	NaN	0.96197	0.95768	0.0213375	-0.13095	NaN	NaN	-0.0559362	-0.0623844	1118600000	537310000	581270000	47585000	15763000	64440000	22707000	0	0	0	0	114780000	205380000	310510000	337420000
peg.1824Exopolyphosphatase(EC3.6.1.11)	10	10	24.5	57.693	NaN	NaN	1.2339	NaN	NaN	1.0309	NaN	NaN	0.303225	NaN	NaN	0.0439044	201960000	114180000	87782000	0	0	0	0	106180000	76977000	3861400	0	0	0	4136400	10805000
peg.1825Polyphosphatekinase(EC2.7.4.1)	17	17	30.2	80.183	NaN	NaN	1.0028	1.0267	NaN	NaN	NaN	NaN	0.00403388	0.0380147	NaN	NaN	1211500000	582930000	628600000	0	0	0	0	442070000	522340000	140860000	104760000	0	0	0	1501500
peg.1826Phosphoribosylglycinamideformyltransferase(EC2.1.2.2)	3	3	21.6	23.482	NaN	NaN	NaN	NaN	1.0774	1.0828	NaN	NaN	NaN	NaN	0.107554	0.114767	35315000	12118000	23197000	0	0	0	0	0	0	0	0	7839100	12252000	4279200	10945000
peg.1827Phosphoribosylformylglycinamidinecyclo-ligase(EC6.3.3.1)	7	7	36.5	36.722	NaN	NaN	0.71916	0.70751	0.98071	1.0943	NaN	NaN	-0.475615	-0.499178	-0.0281015	0.130008	1104400000	578850000	525500000	4752500	0	4209300	0	328320000	153090000	73859000	42617000	77093000	112540000	90621000	217250000
peg.1830Uracilphosphoribosyltransferase(EC2.4.2.9)	6	6	43.3	22.565	NaN	NaN	NaN	NaN	0.97652	0.937	NaN	NaN	NaN	NaN	-0.0342785	-0.0938791	112810000	38163000	74644000	0	0	0	0	0	0	0	0	26935000	43186000	11229000	31458000
peg.1838Thiolperoxidase,Bcp-type(EC1.11.1.15)	2	2	21.2	17.598	NaN	NaN	1.1747	NaN	NaN	NaN	NaN	NaN	0.232292	NaN	NaN	NaN	1103200000	622500000	480700000	0	0	0	0	622500000	480700000	0	0	0	0	0	0
peg.18404-hydroxy-tetrahydrodipicolinatesynthase(EC4.3.3.7)	6	6	27.7	31.162	0.82303	NaN	NaN	NaN	0.99862	1.0451	-0.280983	NaN	NaN	NaN	-0.00199233	0.063641	369980000	161020000	208960000	32649000	18218000	24310000	10063000	0	0	0	0	67120000	102170000	36941000	78514000
peg.1841Outermembranebeta-barrelassemblyproteinBamC;Lipoprotein-34precursor	11	11	47.1	37.134	0.82918	0.71363	0.69469	0.83908	1.0754	1.1423	-0.270243	-0.486752	-0.525559	-0.25312	0.104873	0.191942	1253200000	798970000	454210000	84657000	48797000	17983000	6788200	527590000	209220000	103560000	42679000	31253000	64811000	33923000	81917000
peg.1842Phosphoribosylaminoimidazole-succinocarboxamidesynthase(EC6.3.2.6)	10	10	48.5	26.878	1.0834	1.0834	NaN	0.89364	1.0596	1.0054	0.115566	0.115566	NaN	-0.162234	0.0835197	0.00776951	107560000	49181000	58384000	839950	788140	2961300	2103000	21255000	0	3944400	1931200	12785000	21393000	7395100	32168000
peg.1854Transketolase(EC2.2.1.1)	8	5	19.1	72.181	NaN	NaN	NaN	NaN	NaN	NaN	NaN	NaN	NaN	NaN	NaN	NaN	2181600	2181600	0	0	0	2181600	0	0	0	0	0	0	0	0	0
peg.1856NADP-dependentmalicenzyme(EC1.1.1.40)	2	2	5	82.371	NaN	NaN	NaN	NaN	NaN	NaN	NaN	NaN	NaN	NaN	NaN	NaN	2467000	2467000	0	0	0	2467000	0	0	0	0	0	0	0	0	0
peg.1876N-acetylmuramoyl-L-alanineamidase(EC3.5.1.28)	2	2	17.6	31.369	NaN	NaN	NaN	0.74772	NaN	NaN	NaN	NaN	NaN	-0.41943	NaN	NaN	15200000	14179000	1020500	0	0	0	0	12326000	0	1853200	1020500	0	0	0	0
peg.1877AcetyltransferaseYpeA	2	2	18.4	16.393	NaN	NaN	1.1587	0.96836	NaN	NaN	NaN	NaN	0.212507	-0.0463846	NaN	NaN	143800000	79205000	64592000	0	0	0	0	61664000	48122000	17541000	16470000	0	0	0	0
peg.1883SulfateandthiosulfatebindingproteinCysP	14	14	51.5	37.556	0.49927	0.56359	NaN	NaN	1.1204	1.0267	-1.00211	-0.827282	NaN	NaN	0.164014	0.0380147	898190000	308660000	589530000	3065800	1175600	1574800	485380	0	0	0	0	190840000	313730000	113170000	274140000
peg.1886SulfateandthiosulfateimportATP-bindingproteinCysA(EC3.6.3.25)	10	10	36.5	40.841	1.3571	1.5946	1.032	1.3669	NaN	NaN	0.440527	0.673195	0.0454429	0.450908	NaN	NaN	1223600000	643500000	580130000	2432100	2373400	3902500	4208500	468920000	410340000	168240000	163210000	0	0	0	0
peg.1892PTSsystem,glucose-specificIIAcomponent(EC2.7.1.69)	5	5	49.1	18.247	NaN	NaN	NaN	NaN	1.0394	NaN	NaN	NaN	NaN	NaN	0.0557509	NaN	105000000	44507000	60494000	0	0	0	0	0	0	0	0	37084000	40210000	7422100	20284000
peg.1893Phosphoenolpyruvate-proteinphosphotransferaseofPTSsystem(EC2.7.3.9)	23	23	46.3	63.267	NaN	1.0698	NaN	NaN	0.93865	0.97888	NaN	0.0973411	NaN	NaN	-0.0913408	-0.0307961	3987000000	1208100000	2778900000	22552000	0	20082000	18350000	43402000	51423000	0	0	644100000	1310400000	477980000	1398700000
peg.1894Phosphotransferasesystem,phosphocarrierproteinHPr	3	3	50.6	9.1193	0.80314	NaN	NaN	NaN	0.86025	NaN	-0.316277	NaN	NaN	NaN	-0.217172	NaN	420640000	113570000	307070000	12077000	6947100	0	5936300	0	0	0	0	101490000	162370000	0	131810000
peg.1896Cysteinesynthase(EC2.5.1.47)	20	20	83.9	34.557	0.9675	0.98867	1.0221	1.0804	0.9582	0.94464	-0.0476665	-0.0164391	0.0315363	0.111566	-0.0616013	-0.0821635	6197300000	2544400000	3652900000	341610000	262120000	452610000	233910000	187700000	166980000	21512000	15696000	957340000	1635300000	583590000	1338900000
peg.1904Glutamyl-tRNAsynthetase(EC6.1.1.17)	10	10	26.7	53.541	NaN	NaN	NaN	NaN	0.81907	0.64026	NaN	NaN	NaN	NaN	-0.287941	-0.64327	97857000	39901000	57955000	0	0	0	0	0	0	0	0	12364000	11533000	27538000	46422000
peg.1911PutativeoxidoreductaseSTM2406	6	6	32.1	36.991	NaN	0.75276	NaN	NaN	NaN	NaN	NaN	-0.409738	NaN	NaN	NaN	NaN	5357300	4185500	1171800	0	0	4185500	1171800	0	0	0	0	0	0	0	0
peg.1919UncharacterizedPLP-dependentaminotransferaseYfdZ	3	3	12.4	45.12	NaN	NaN	0.82917	NaN	NaN	NaN	NaN	NaN	-0.27026	NaN	NaN	NaN	43720000	30853000	12868000	0	0	0	0	23277000	12868000	7575600	0	0	0	0	0
peg.1926Outer-membrane-phospholipid-bindinglipoproteinMlaA	3	3	16.6	28.087	NaN	NaN	0.7481	NaN	NaN	NaN	NaN	NaN	-0.418697	NaN	NaN	NaN	99401000	68626000	30774000	0	0	0	0	68626000	30774000	0	0	0	0	0	0
peg.19403-oxoacyl-[acyl-carrier-protein]synthase,KASI(EC2.3.1.41)	11	11	38.2	42.437	0.91128	0.8922	0.88665	NaN	0.93619	1.0056	-0.134034	-0.164561	-0.173563	NaN	-0.0951267	0.00805652	1041200000	395420000	645820000	29007000	25502000	32485000	16312000	45697000	22979000	0	0	163940000	314630000	124290000	266400000
peg.1943Erythronate-4-phosphatedehydrogenase(EC1.1.1.290)	6	6	30.4	41.35	0.98407	0.98433	NaN	NaN	1.0789	1.0366	-0.0231671	-0.022786	NaN	NaN	0.109561	0.0518593	141140000	34204000	106940000	2271900	1292300	2318400	1452300	0	0	0	0	24194000	55256000	5419800	48939000
peg.1946DedAprotein	1	1	5.5	24.411	1.1851	1.3904	NaN	NaN	NaN	NaN	0.245009	0.4755	NaN	NaN	NaN	NaN	80125000	47358000	32767000	28488000	21477000	18870000	11290000	0	0	0	0	0	0	0	0
peg.1947Acetyl-coenzymeAcarboxyltransferasebetachain(EC6.4.1.2)	10	10	37.3	35.727	1.0004	1.1003	1.1848	NaN	NaN	NaN	0.000576886	0.137897	0.244644	NaN	NaN	NaN	575900000	377640000	198260000	59844000	36107000	47827000	30713000	269970000	92348000	0	11712000	0	15327000	0	12050000
peg.1949Septum-associatedcelldivisionproteinDedD	2	2	9.6	24.029	1.1042	NaN	1.3556	NaN	NaN	NaN	0.143002	NaN	0.438932	NaN	NaN	NaN	48554000	26028000	22526000	9013800	6044100	0	0	17014000	16482000	0	0	0	0	0	0
peg.1951Amidophosphoribosyltransferase(EC2.4.2.14)	16	16	54.5	56.52	1.1781	1.1161	0.94265	0.80944	1.0742	1.0859	0.236462	0.158466	-0.0852059	-0.305004	0.103263	0.118891	1047400000	517410000	530040000	20210000	9770100	6234500	3831000	256340000	123580000	112240000	40347000	77806000	173890000	44575000	178620000
peg.1955HistidineABCtransporter,histidine-bindingperiplasmicproteinprecursorHisJ(TC3.A.1.3.1)	9	9	51.2	28.546	NaN	NaN	NaN	NaN	1.1084	0.92179	NaN	NaN	NaN	NaN	0.148479	-0.11749	659730000	187220000	472500000	0	0	0	0	0	0	0	0	144740000	296330000	42487000	176180000
peg.1958HistidineABCtransporter,ATP-bindingproteinHisP(TC3.A.1.3.1)	1	1	5.8	28.577	1.1078	NaN	NaN	NaN	NaN	NaN	0.147697	NaN	NaN	NaN	NaN	NaN	8834300	4011100	4823200	4011100	4823200	0	0	0	0	0	0	0	0	0	0
peg.1961D-erythro-7,8-dihydroneopterintriphosphateepimerase	2	2	34.2	14.019	NaN	NaN	NaN	NaN	0.98825	NaN	NaN	NaN	NaN	NaN	-0.017052	NaN	16897000	6939300	9957900	0	0	0	0	0	0	0	0	6939300	9957900	0	0
peg.1966BioD-likeN-terminaldomain/Phosphateacetyltransferase(EC2.3.1.8)	18	18	33	77.224	2.128	0.94911	0.83396	0.82974	1.0748	1.019	1.0895	-0.0753528	-0.26195	-0.269269	0.104068	0.0271541	1988600000	1039300000	949280000	7097700	10138000	4550000	2905200	686590000	441690000	200610000	92294000	61138000	155870000	79336000	246390000
peg.1967Acetatekinase(EC2.7.2.1)	7	7	34.8	43.274	NaN	NaN	NaN	NaN	0.96306	0.94644	NaN	NaN	NaN	NaN	-0.0543024	-0.0794171	220470000	75007000	145470000	0	0	0	0	0	0	0	0	51492000	79244000	23516000	66222000
peg.1974Alaninetransaminase(EC2.6.1.2)	10	10	40	45.483	NaN	NaN	0.84847	1.0495	1.1975	1.1642	NaN	NaN	-0.237064	0.0697021	0.260026	0.219339	410580000	223230000	187350000	0	0	0	0	167550000	117860000	34939000	22324000	14392000	33754000	6352500	13403000
peg.1979NADH-ubiquinoneoxidoreductasechainB(EC1.6.5.3)	4	4	21.9	25.518	1.2678	NaN	NaN	NaN	NaN	NaN	0.342327	NaN	NaN	NaN	NaN	NaN	37024000	22932000	14091000	16488000	9429200	6444100	4662200	0	0	0	0	0	0	0	0
peg.1980NADH-ubiquinoneoxidoreductasechainC(EC1.6.5.3)/NADH-ubiquinoneoxidoreductasechainD(EC1.6.5.3)	22	22	36.5	69.109	1.2992	1.5079	1.1584	NaN	NaN	NaN	0.377624	0.592541	0.212134	NaN	NaN	NaN	1317000000	714310000	602710000	74902000	61978000	100010000	51315000	443560000	351850000	95834000	137570000	0	0	0	0
peg.1982NADH-ubiquinoneoxidoreductasechainF(EC1.6.5.3)	6	6	17.8	49.155	1.0711	NaN	NaN	NaN	NaN	NaN	0.0990932	NaN	NaN	NaN	NaN	NaN	56788000	31984000	24804000	31984000	24804000	0	0	0	0	0	0	0	0	0	0
peg.1983NADH-ubiquinoneoxidoreductasechainG(EC1.6.5.3)	18	18	32.7	99.59	1.075	1.2194	0.86495	NaN	NaN	NaN	0.104337	0.286171	-0.209311	NaN	NaN	NaN	548350000	321090000	227260000	207840000	145600000	48066000	26697000	31755000	19145000	33435000	0	0	16610000	0	19207000
peg.1984NADH-ubiquinoneoxidoreductasechainH(EC1.6.5.3)	2	2	5.5	36.257	NaN	1.4813	NaN	NaN	NaN	NaN	NaN	0.566864	NaN	NaN	NaN	NaN	3034500	2007200	1027200	0	0	2007200	1027200	0	0	0	0	0	0	0	0
peg.2015RibonucleotidereductaseofclassIa(aerobic),betasubunit(EC1.17.4.1)	5	5	18.1	43.507	NaN	NaN	0.83583	NaN	NaN	NaN	NaN	NaN	-0.258719	NaN	NaN	NaN	39555000	23354000	16202000	0	0	0	0	23354000	16202000	0	0	0	0	0	0
peg.2016RibonucleotidereductaseofclassIa(aerobic),alphasubunit(EC1.17.4.1)	15	15	29.8	85.634	1.1059	0.87848	0.86578	0.92199	1.0215	1.0345	0.145221	-0.186919	-0.207928	-0.117177	0.0306892	0.0489336	976620000	449060000	527560000	5662100	3553300	17215000	7529600	187710000	118190000	71345000	31641000	78661000	116590000	88469000	250060000
peg.20173-demethylubiquinol3-O-methyltransferase(EC2.1.1.64)@2-polyprenyl-6-hydroxyphenylmethylase(EC2.1.1.222)	1	1	8.7	26.65	0.81078	NaN	NaN	NaN	NaN	NaN	-0.302618	NaN	NaN	NaN	NaN	NaN	8279100	5017800	3261300	5017800	3261300	0	0	0	0	0	0	0	0	0	0
peg.2018DNAgyrasesubunitA(EC5.99.1.3)	26	26	37.5	96.981	NaN	NaN	0.94568	0.75973	0.92647	1.0028	NaN	NaN	-0.080576	-0.396441	-0.110184	0.00403388	1016500000	452550000	564000000	0	0	1318900	0	205210000	150880000	53499000	26327000	112890000	192630000	79625000	194170000
peg.2019SensorhistidinekinaseRcsC(EC2.7.13.3)	5	5	10.1	105.86	NaN	NaN	NaN	0.538	NaN	NaN	NaN	NaN	NaN	-0.894322	NaN	NaN	54377000	34472000	19905000	0	0	0	0	0	0	34472000	19905000	0	0	0	0
peg.2020DNA-bindingcapsularsynthesisresponseregulatorRcsB	1	1	11.1	23.719	NaN	1.2592	1.299	0.9457	NaN	NaN	NaN	0.332507	0.377401	-0.0805455	NaN	NaN	36201000	22469000	13732000	0	0	4700700	3160500	12026000	6607300	5742500	3963800	0	0	0	0
peg.2021PhosphotransferaseRcsD	6	6	11	98.719	NaN	NaN	1.2105	1.4794	NaN	NaN	NaN	NaN	0.275603	0.565012	NaN	NaN	176450000	100230000	76223000	0	0	0	0	85102000	62328000	15127000	13895000	0	0	0	0
peg.2023OutermembraneporinOmpC;peg.3479OutermembraneporinOmpN;peg.3974OutermembraneporinOmpF;peg.2417Outermembraneporin,OmpS	32	32	90.7	40.078	0.82362	0.81998	0.88002	0.81618	1.0548	0.9908	-0.279949	-0.286339	-0.184392	-0.293041	0.0769695	-0.0133342	84904000000	47212000000	37692000000	1090100000	610070000	712240000	311250000	23610000000	14715000000	14489000000	7901400000	4357700000	7633900000	2952300000	6520400000
peg.2028Mg/Co/NitransporterMgtE,CBSdomain-containing	2	2	8.8	52.875	NaN	NaN	NaN	NaN	NaN	NaN	NaN	NaN	NaN	NaN	NaN	NaN	20364000	20364000	0	0	0	0	0	20364000	0	0	0	0	0	0	0
peg.2030Malate:quinoneoxidoreductase(EC1.1.5.4)	15	15	38.6	60.1	1.1288	1.5064	NaN	NaN	NaN	NaN	0.17479	0.591105	NaN	NaN	NaN	NaN	152780000	84357000	68426000	18989000	29663000	65368000	38763000	0	0	0	0	0	0	0	0
peg.2033InnermembraneproteinYejM,alkalinephosphatasesuperfamily	6	6	17.6	66.795	NaN	NaN	1.0738	NaN	NaN	NaN	NaN	NaN	0.102725	NaN	NaN	NaN	81108000	44771000	36337000	0	0	0	0	44771000	36337000	0	0	0	0	0	0
peg.2035Nucleoid-associatedproteinNdpA	6	6	26.9	37.882	NaN	NaN	0.70285	0.82694	0.75576	0.95783	NaN	NaN	-0.508711	-0.274145	-0.404	-0.0621585	190100000	95065000	95035000	0	0	0	0	70088000	41780000	14250000	7833800	6937800	22149000	3788600	23272000
peg.2040LSUribosomalproteinL25p	3	3	20.3	14.811	NaN	NaN	NaN	NaN	0.88708	NaN	NaN	NaN	NaN	NaN	-0.172864	NaN	22421000	10669000	11752000	0	0	0	0	0	0	0	0	10669000	11752000	0	0
peg.2055ElongationfactorP-likeprotein	1	1	7.4	21.512	NaN	NaN	NaN	NaN	0.79869	0.98601	NaN	NaN	NaN	NaN	-0.324292	-0.0203258	74816000	26628000	48189000	0	0	0	0	0	0	0	0	15527000	23211000	11101000	24978000
peg.2061PTSsystem,fructose-specificIIBcomponent(EC2.7.1.69)/PTSsystem,fructose-specificIICcomponent(EC2.7.1.69)	7	7	21.3	57.549	NaN	NaN	1.2602	1.3555	NaN	NaN	NaN	NaN	0.333653	0.438825	NaN	NaN	390930000	307340000	83587000	0	0	0	0	260650000	48338000	46691000	35249000	0	0	0	0
peg.2067ColicinIreceptorprecursor	38	38	62.9	72.997	0.72812	0.86247	0.83972	0.74785	0.93066	0.90476	-0.457752	-0.213454	-0.25202	-0.419179	-0.103674	-0.144393	9524100000	5563100000	3961100000	193500000	107390000	44243000	14565000	3894300000	2254300000	785390000	308670000	352970000	629720000	292610000	646430000
peg.2069GTPcyclohydrolaseI(EC3.5.4.16)type1	12	12	64.4	24.963	0.96379	0.96435	NaN	NaN	0.80924	0.83059	-0.0532093	-0.0523713	NaN	NaN	-0.30536	-0.267792	753150000	419700000	333450000	226340000	123910000	105860000	62488000	0	0	0	0	54755000	71710000	32741000	75345000
peg.2092D-lactatedehydrogenase(EC1.1.1.28)	9	9	20.7	65.32	1.7374	NaN	NaN	NaN	NaN	NaN	0.79693	NaN	NaN	NaN	NaN	NaN	22777000	9048600	13729000	9048600	13729000	0	0	0	0	0	0	0	0	0	0
peg.2093Periplasmicbeta-glucosidase(EC3.2.1.21)	15	15	24.2	83.398	0.65449	0.50489	NaN	NaN	0.98201	1.2667	-0.611557	-0.985959	NaN	NaN	-0.0261904	0.341075	323120000	96077000	227050000	39469000	17726000	6079700	1738100	0	0	0	0	28995000	84542000	21533000	123040000
peg.2102Methionyl-tRNAsynthetase(EC6.1.1.10)	15	15	32.7	71.577	1.0727	0.80731	NaN	NaN	1.0882	1.1649	0.101247	-0.308805	NaN	NaN	0.121944	0.220206	487290000	148610000	338670000	37052000	20197000	22994000	9798600	0	0	0	0	43338000	112500000	45231000	196180000
peg.2113HydroxymethylpyrimidinephosphatekinaseThiD(EC2.7.4.7)	9	9	57.9	28.377	NaN	NaN	0.75754	NaN	NaN	NaN	NaN	NaN	-0.400606	NaN	NaN	NaN	134200000	122290000	11910000	0	0	0	0	115100000	11910000	7194900	0	0	0	0	0
peg.2114Fructose-bisphosphatealdolaseclassI(EC4.1.2.13)	15	15	44.9	37.906	0.84622	0.7016	NaN	NaN	NaN	NaN	-0.240895	-0.511279	NaN	NaN	NaN	NaN	185590000	126670000	58916000	54031000	31304000	72643000	27611000	0	0	0	0	0	0	0	0
peg.2146Uridinekinase(EC2.7.1.48)[C1]	2	2	7.5	24.42	NaN	NaN	0.68894	NaN	NaN	NaN	NaN	NaN	-0.53755	NaN	NaN	NaN	44681000	27983000	16697000	0	0	0	0	27983000	16697000	0	0	0	0	0	0
peg.2150UTP--glucose-1-phosphateuridylyltransferase(EC2.7.7.9)	5	5	24.2	32.826	NaN	NaN	NaN	0.66758	0.89953	0.91399	NaN	NaN	NaN	-0.582987	-0.152757	-0.12975	53146000	28099000	25047000	0	0	0	0	0	0	17741000	7763000	5779600	9032800	4577800	8251400
peg.2151putativeacidphosphatase	1	1	11	22.404	1.0469	1.1482	0.85892	NaN	NaN	NaN	0.0661237	0.199374	-0.219404	NaN	NaN	NaN	65838000	37708000	28131000	1283500	1134400	1937100	1059400	34487000	25937000	0	0	0	0	0	0
peg.2153FIG00732100:hypotheticalprotein	7	7	20.5	52.841	0.93532	NaN	0.83627	NaN	NaN	NaN	-0.096468	NaN	-0.257959	NaN	NaN	NaN	303470000	204290000	99179000	10063000	4682300	0	0	194230000	76945000	0	0	0	9804600	0	7746400
peg.2154PolysaccharideexportlipoproteinWza	9	9	40.3	41.471	0.81768	0.78955	0.97711	0.87776	1.0844	1.2224	-0.290392	-0.340897	-0.0334071	-0.188102	0.116897	0.289716	1758700000	1027400000	731260000	11662000	7044600	6541500	3241200	748790000	489640000	220460000	112730000	21897000	73492000	18063000	45115000
peg.2155Tyrosine-proteinkinaseWzc(EC2.7.10.2)	33	33	50	79.543	1.4125	1.6193	1.0728	1.2088	NaN	NaN	0.498251	0.69537	0.101381	0.273576	NaN	NaN	10325000000	5933700000	4391300000	36029000	31457000	27488000	20261000	4153300000	3176500000	1716800000	1163200000	0	0	0	0
peg.2156Undecaprenyl-phosphategalactosephosphotransferase(EC2.7.8.6)	8	8	24	54.636	1.0947	1.6029	1.0588	1.2967	NaN	NaN	0.130536	0.680684	0.0824301	0.374845	NaN	NaN	407970000	229770000	178210000	6842700	1793700	17352000	14002000	184960000	145230000	20613000	17184000	0	0	0	0
peg.2157OantigenbiosynthesisrhamnosyltransferaserfbN(EC2.4.1.-)	4	4	19.2	34.222	1.4234	1.7629	1.1595	0.86262	NaN	NaN	0.509341	0.817951	0.213503	-0.213203	NaN	NaN	226530000	134430000	92104000	11408000	12350000	25998000	27857000	65983000	34621000	31037000	17275000	0	0	0	0
peg.2158dTDP-rhamnosyltransferaseRfbF	4	4	26.5	34.655	1.6813	1.8716	0.9323	1.2029	NaN	NaN	0.749577	0.904272	-0.101134	0.266517	NaN	NaN	1013200000	585910000	427330000	9323400	9294100	15250000	15355000	439930000	300850000	121400000	101830000	0	0	0	0
peg.2159predictedglycosyltransferase	8	8	37.5	30.613	1.0693	1.5658	1.0509	0.83682	NaN	NaN	0.0966667	0.6469	0.0716254	-0.257011	NaN	NaN	1082500000	663370000	419130000	7688400	5227800	17300000	12847000	564460000	360290000	73918000	40766000	0	0	0	0
peg.21616-phosphogluconatedehydrogenase,decarboxylating(EC1.1.1.44)	34	34	87.4	51.435	0.91732	0.87962	NaN	NaN	0.94508	0.95873	-0.124503	-0.185048	NaN	NaN	-0.0814917	-0.0608035	6995700000	2941500000	4054200000	475060000	254570000	401310000	156860000	0	0	0	0	1245400000	1784100000	819680000	1858700000
peg.2162dTDP-glucose4,6-dehydratase(EC4.2.1.46)	16	16	78	39.237	0.95494	0.88929	NaN	NaN	0.95922	0.99574	-0.066518	-0.169274	NaN	NaN	-0.0600664	-0.00615901	2853000000	1106900000	1746200000	113170000	56783000	97702000	46375000	0	0	0	0	528390000	707470000	367600000	935530000
peg.2163Glucose-1-phosphatethymidylyltransferase(EC2.7.7.24)	12	12	60.2	32.105	NaN	NaN	0.86325	0.70537	0.87877	1.0554	NaN	NaN	-0.21215	-0.503548	-0.186442	0.0777899	1082100000	634290000	447840000	0	0	0	0	396290000	72382000	86008000	14748000	80778000	193490000	71214000	167220000
peg.2164dTDP-4-dehydrorhamnosereductase(EC1.1.1.133)	19	19	81.8	32.157	0.84399	0.8786	0.81287	0.8103	0.97111	1.022	-0.244702	-0.186722	-0.298903	-0.303472	-0.0422934	0.0313951	4338400000	2325000000	2013400000	33784000	27687000	51491000	12603000	1317300000	837550000	423360000	178020000	274640000	451140000	224380000	506400000
peg.2165dTDP-4-dehydrorhamnose3,5-epimerase(EC5.1.3.13)	9	9	73.4	20.699	0.86443	NaN	NaN	NaN	0.9569	0.97209	-0.210179	NaN	NaN	NaN	-0.0635599	-0.0408382	922480000	320370000	602120000	4037500	2210900	0	0	0	0	0	0	193370000	330440000	122960000	269460000
peg.2166UDP-glucose6-dehydrogenase(EC1.1.1.22)	18	18	64.7	43.462	0.91711	0.82071	0.71526	0.6586	0.89524	0.89475	-0.124833	-0.285056	-0.48346	-0.602526	-0.159654	-0.160443	1734800000	843730000	891030000	23188000	14682000	55641000	23126000	220400000	140130000	129770000	23763000	213590000	368530000	201140000	320800000
peg.2167UDP-glucuronate5'-epimerase(EC5.1.3.12)	15	13	57.1	37.78	0.91498	0.96864	NaN	NaN	1.0401	1.1101	-0.128188	-0.0459675	NaN	NaN	0.0567222	0.15069	928070000	368340000	559720000	61378000	48416000	67268000	36866000	0	0	0	0	154740000	212050000	84959000	262390000
peg.2170glycosyltransferase,group2familyprotein	4	4	10	37.81	2.0937	1.6732	1.0717	1.0629	NaN	NaN	1.06605	0.74261	0.0999011	0.0880058	NaN	NaN	250040000	126570000	123480000	4456800	3183000	2288100	2433900	86365000	94604000	33456000	23257000	0	0	0	0
peg.2179Glycosyltransferase	11	11	24.6	73.052	1.2108	1.4136	1.2103	1.4742	NaN	NaN	0.275961	0.499374	0.275365	0.559932	NaN	NaN	246580000	165720000	80867000	31206000	18226000	93817000	33488000	14606000	10250000	26087000	18903000	0	0	0	0
peg.2180UDP-galactopyranosemutase(EC5.4.99.9)	5	5	19.3	44.469	NaN	0.853	NaN	NaN	1.1731	1.1716	NaN	-0.229382	NaN	NaN	0.230326	0.22848	77348000	32631000	44717000	0	4914100	11312000	1634700	0	0	0	0	15396000	16947000	5922800	21221000
peg.2182Putativeglycosyltransferase	1	1	5.1	42.702	NaN	NaN	1.2057	NaN	NaN	NaN	NaN	NaN	0.269871	NaN	NaN	NaN	39195000	21660000	17535000	0	0	0	0	21660000	17535000	0	0	0	0	0	0
peg.223Chromosome(plasmid)partitioningproteinParA	4	4	13.1	43.52	NaN	NaN	0.90459	0.88963	NaN	NaN	NaN	NaN	-0.144664	-0.168723	NaN	NaN	301370000	175380000	125990000	0	0	0	0	114310000	90206000	61065000	35786000	0	0	0	0
peg.2240Glycosyltransferase	2	2	12.6	36.332	NaN	1.7299	NaN	NaN	NaN	NaN	NaN	0.790689	NaN	NaN	NaN	NaN	5173800	2898900	2274900	0	0	2898900	2274900	0	0	0	0	0	0	0	0
peg.2243Imidazoleglycerolphosphatesynthasecyclasesubunit(EC4.1.3.-)	6	6	46.1	28.265	NaN	NaN	NaN	NaN	0.88617	0.93626	NaN	NaN	NaN	NaN	-0.174345	-0.0950189	215470000	75644000	139830000	0	0	0	0	0	0	0	0	42512000	66691000	33132000	73134000
peg.2244Phosphoribosylformimino-5-aminoimidazolecarboxamideribotideisomerase(EC5.3.1.16)	4	4	29.8	26.011	NaN	NaN	NaN	NaN	0.82621	0.78064	NaN	NaN	NaN	NaN	-0.27542	-0.357271	160180000	50240000	109940000	0	0	0	0	0	0	0	0	24102000	57511000	26139000	52431000
peg.2245Imidazoleglycerolphosphatesynthaseamidotransferasesubunit(EC2.4.2.-)	3	3	17.9	21.618	NaN	NaN	NaN	NaN	1.455	NaN	NaN	NaN	NaN	NaN	0.541019	NaN	13900000	4771100	9129200	0	0	0	0	0	0	0	0	4771100	9129200	0	0
peg.2246Histidinol-phosphatase(EC3.1.3.15)/Imidazoleglycerol-phosphatedehydratase(EC4.2.1.19)	15	15	41.4	40.215	0.90628	0.81409	0.83508	0.78199	0.97492	1.029	-0.141971	-0.29674	-0.260014	-0.354778	-0.0366443	0.041243	1195100000	685670000	509470000	6916500	3297900	14733000	6035900	456110000	221810000	93549000	52829000	72381000	116890000	41987000	108600000
peg.2247Histidinol-phosphateaminotransferase(EC2.6.1.9)	16	16	56.9	38.761	0.90794	0.86925	NaN	NaN	0.91842	0.95876	-0.139331	-0.202157	NaN	NaN	-0.122774	-0.0607583	837080000	317620000	519460000	28824000	15635000	18216000	7662200	0	0	0	0	168980000	273260000	101610000	222900000
peg.2248Histidinoldehydrogenase(EC1.1.1.23)	8	8	37.6	45.626	NaN	NaN	0.86374	0.91881	0.96022	1.0066	NaN	NaN	-0.211331	-0.122162	-0.0585631	0.00949053	289890000	142210000	147680000	0	0	3448000	0	61591000	34814000	26273000	12050000	30559000	49127000	20342000	51684000
peg.2249ATPphosphoribosyltransferase(EC2.4.2.17)	14	14	61.9	33.213	0.89549	0.83023	0.89634	0.75273	1.0636	1.0156	-0.159251	-0.268417	-0.157882	-0.409796	0.0889556	0.0223323	3279100000	1914900000	1364200000	30137000	17025000	40243000	7035200	1157200000	833630000	488820000	71985000	103870000	302160000	94545000	132370000
peg.2265Adenosylhomocysteinase(EC3.3.1.1)	5	5	29.8	40.347	NaN	NaN	NaN	NaN	NaN	NaN	NaN	NaN	NaN	NaN	NaN	NaN	12373000	0	12373000	0	0	0	0	0	0	0	0	0	5981000	0	6391900
peg.2272diguanylatecyclase/phosphodiesterase	1	1	5.6	71.321	NaN	NaN	NaN	NaN	NaN	NaN	NaN	NaN	NaN	NaN	NaN	NaN	10182000	10182000	0	0	0	0	0	0	0	10182000	0	0	0	0	0
peg.2306TypeIIIrestriction-modificationsystemrestrictionsubunit(EC3.1.21.5)	8	8	11.3	111.35	NaN	NaN	1.0614	1.4239	1.2245	NaN	NaN	NaN	0.0859685	0.509848	0.292193	NaN	276120000	170090000	106030000	0	0	0	0	121280000	47512000	39999000	42189000	8808000	16332000	0	0
peg.2307TypeIIIrestriction-modificationsystemmethylationsubunit(EC2.1.1.72)	6	6	13.3	70.588	NaN	1.4155	NaN	NaN	NaN	NaN	NaN	0.501312	NaN	NaN	NaN	NaN	11128000	6217600	4910500	0	0	6217600	4910500	0	0	0	0	0	0	0	0
peg.2311AMPnucleosidase(EC3.2.2.4)	4	4	20.2	54.23	NaN	NaN	NaN	NaN	NaN	NaN	NaN	NaN	NaN	NaN	NaN	NaN	11517000	11517000	0	0	0	0	0	11517000	0	0	0	0	0	0	0
peg.2364ironaquisitionoutermembraneyersiniabactinreceptor(FyuA,Psn,pesticinreceptor)@Outermembranereceptorforferricsiderophore	3	3	9.8	73.682	NaN	NaN	NaN	NaN	NaN	NaN	NaN	NaN	NaN	NaN	NaN	NaN	46365000	46365000	0	0	0	0	0	46365000	0	0	0	0	0	0	0
peg.2396ManganeseABCtransporter,periplasmic-bindingproteinSitA	5	4	28.6	33.605	NaN	NaN	NaN	NaN	0.94271	NaN	NaN	NaN	NaN	NaN	-0.0851141	NaN	117020000	65418000	51602000	1299000	0	1596000	0	18704000	0	0	0	43820000	51602000	0	0
peg.2402FADdependentoxidoreductase	2	2	7.4	43.368	NaN	NaN	NaN	NaN	NaN	NaN	NaN	NaN	NaN	NaN	NaN	NaN	9912800	9912800	0	0	0	9912800	0	0	0	0	0	0	0	0	0
peg.2403putativesecretedprotein	10	10	40.4	44.786	NaN	NaN	NaN	NaN	1.2414	NaN	NaN	NaN	NaN	NaN	0.311968	NaN	285580000	94405000	191170000	0	0	0	0	0	0	0	0	77431000	191170000	16974000	0
peg.2404ZincABCtransporter,substrate-bindingproteinZnuA	2	2	15.5	34.11	NaN	NaN	NaN	NaN	NaN	NaN	NaN	NaN	NaN	NaN	NaN	NaN	22706000	0	22706000	0	0	0	0	0	0	0	0	0	22706000	0	0
peg.2406ABCtransporter,ATP-bindingprotein	2	2	13.9	26.694	NaN	NaN	0.638	NaN	NaN	NaN	NaN	NaN	-0.648372	NaN	NaN	NaN	50795000	31253000	19542000	0	0	0	0	31253000	19542000	0	0	0	0	0	0
peg.2428UncharacterizedlipoproteinYedD	2	2	18.2	15.701	NaN	NaN	NaN	NaN	NaN	NaN	NaN	NaN	NaN	NaN	NaN	NaN	12291000	12291000	0	0	0	0	0	0	0	12291000	0	0	0	0	0
peg.2430L-cystineABCtransporter(widesubstraterange),substrate-bindingproteinFliY	10	10	39.1	28.969	NaN	NaN	NaN	NaN	1.0642	0.98404	NaN	NaN	NaN	NaN	0.0897694	-0.0232111	304380000	100100000	204280000	0	0	0	0	0	0	0	0	52214000	102810000	47887000	101470000
peg.2459Arginyl-tRNAsynthetase(EC6.1.1.19)	6	6	17	64.242	1.0861	0.92278	NaN	NaN	1.0554	1.0618	0.119157	-0.115941	NaN	NaN	0.0777899	0.0865121	261540000	82325000	179220000	3977500	5382500	10280000	5098500	0	0	0	0	38449000	87782000	29619000	80956000
peg.2467Aspartyl-tRNAsynthetase(EC6.1.1.12)	17	17	32.9	66.414	0.91285	0.8039	NaN	NaN	1.0166	1.3711	-0.13155	-0.314912	NaN	NaN	0.0237522	0.455334	314660000	142530000	172130000	11704000	15225000	76527000	42252000	0	0	0	0	35745000	56989000	18552000	57660000
peg.2469ProbabletranscriptionalregulatoryproteinYebC	1	1	6.9	26.317	NaN	NaN	NaN	NaN	NaN	NaN	NaN	NaN	NaN	NaN	NaN	NaN	52157000	0	52157000	0	0	0	0	0	0	0	0	0	24951000	0	27206000
peg.246CationeffluxsystemproteinCusCprecursor	3	3	10.4	51.136	NaN	NaN	1.693	NaN	NaN	NaN	NaN	NaN	0.759582	NaN	NaN	NaN	476610000	219360000	257250000	0	0	0	0	219360000	257250000	0	0	0	0	0	0
peg.2475ZincABCtransporter,substrate-bindingproteinZnuA	8	8	36.6	34.018	NaN	NaN	NaN	NaN	1.16	NaN	NaN	NaN	NaN	NaN	0.214125	NaN	248360000	107680000	140680000	0	0	0	0	0	0	0	0	83870000	140680000	23809000	0
peg.2478Pyruvatekinase(EC2.7.1.40)	13	13	37.9	51.422	0.85031	0.77128	0.87268	1.0956	1.1176	1.1466	-0.233939	-0.374673	-0.196475	0.131721	0.160404	0.197362	2003500000	1142200000	861320000	2938000	1676500	20553000	3847000	850950000	487990000	111710000	57452000	120830000	192200000	35191000	118140000
peg.2481Glucose-6-phosphate1-dehydrogenase(EC1.1.1.49)	19	19	45.6	55.871	1.1219	0.72574	NaN	NaN	1.0317	1.0917	0.165944	-0.462475	NaN	NaN	0.0450235	0.126576	928800000	252750000	676050000	14855000	8277200	9983100	1801900	0	0	0	0	110920000	301220000	116990000	364760000
peg.2482Phosphogluconatedehydratase(EC4.2.1.12)	10	10	36	64.566	1.1504	1.1626	NaN	NaN	1.2004	1.2557	0.202136	0.217355	NaN	NaN	0.263515	0.328492	498890000	192180000	306710000	8759300	6903100	68953000	41260000	0	0	0	0	58598000	111510000	55870000	147040000
peg.24834-hydroxy-2-oxoglutaratealdolase(EC4.1.3.16)@2-dehydro-3-deoxyphosphogluconatealdolase(EC4.1.2.14)	6	6	44.1	22.229	NaN	1.0985	NaN	NaN	1.1167	1.3699	NaN	0.135535	NaN	NaN	0.159242	0.454071	285720000	90000000	195720000	2812200	0	2243800	1490200	0	0	0	0	43645000	89211000	41299000	105020000
peg.2484Phosphoribosylglycinamideformyltransferase2(EC2.1.2.-)	3	3	19.6	42.009	NaN	NaN	1.0341	0.47277	NaN	NaN	NaN	NaN	0.0483758	-1.08079	NaN	NaN	83060000	41497000	41563000	0	0	0	0	19814000	15608000	21683000	12349000	0	0	0	13605000
peg.248Cobalt/zinc/cadmiumeffluxRNDtransporter,membranefusionprotein,CzcBfamily	4	3	11.9	47.73	NaN	2.3228	NaN	NaN	NaN	NaN	NaN	1.21586	NaN	NaN	NaN	NaN	10157000	2635200	7521600	0	0	2635200	7521600	0	0	0	0	0	0	0	0
peg.249Cobalt-zinc-cadmiumresistanceproteinCzcA;CationeffluxsystemproteinCusA;peg.5225Cobalt-zinc-cadmiumresistanceproteinCzcA;CationeffluxsystemproteinCusA	8	8	11.5	114.65	NaN	NaN	3.0398	2.1465	NaN	NaN	NaN	NaN	1.60398	1.10199	NaN	NaN	199870000	91020000	108850000	0	0	0	0	59763000	70523000	31257000	38324000	0	0	0	0
peg.2501Paraquat-inducibleproteinB	15	15	29.5	94.803	NaN	NaN	1.1328	1.2243	NaN	NaN	NaN	NaN	0.179893	0.291957	NaN	NaN	422140000	240430000	181710000	0	0	0	0	182040000	141880000	58391000	39834000	0	0	0	0
peg.2504ProQ:influencesosmoticactivationofcompatiblesoluteProP	4	4	23.1	24.974	NaN	1.036	NaN	NaN	1.1472	1.0252	NaN	0.051024	NaN	NaN	0.198117	0.0359054	40301000	12473000	27829000	0	0	1816100	1263700	0	0	0	0	5656400	8402500	5000100	18162000
peg.2505Tail-specificproteaseprecursor(EC3.4.21.102)	23	23	40	76.669	0.73503	0.70059	0.83789	0.58993	1.285	1.2932	-0.444125	-0.513358	-0.255167	-0.761384	0.361768	0.370945	910080000	482060000	428010000	27111000	10439000	35956000	12774000	268170000	156410000	98775000	32231000	15904000	82985000	36147000	133170000
peg.2508TranscriptionalregulatorKdgR,KDGoperonrepressor	5	5	25.5	29.978	1.7115	1.2649	NaN	NaN	NaN	NaN	0.775261	0.339023	NaN	NaN	NaN	NaN	15435000	8083500	7351400	5246900	5181900	2836600	2169500	0	0	0	0	0	0	0	0
peg.2510UncharacterizedproteinYebO	3	3	39.6	10.611	1.2729	1.3716	NaN	NaN	NaN	NaN	0.348119	0.45586	NaN	NaN	NaN	NaN	50774000	27829000	22945000	25172000	20881000	2656600	2064100	0	0	0	0	0	0	0	0
peg.2517PTSsystem,mannose-specificIIDcomponent(EC2.7.1.69)	6	6	27.6	30.911	1.1962	NaN	NaN	NaN	NaN	NaN	0.258459	NaN	NaN	NaN	NaN	NaN	11702000	6164700	5537500	6164700	5537500	0	0	0	0	0	0	0	0	0	0
peg.2518PTSsystem,mannose-specificIICcomponent(EC2.7.1.69)	2	2	11.7	27.573	1.1272	1.1548	NaN	NaN	NaN	NaN	0.172744	0.207643	NaN	NaN	NaN	NaN	31522000	17855000	13667000	8988400	7369900	8866900	6297000	0	0	0	0	0	0	0	0
peg.2519PTSsystem,mannose-specificIIAcomponent(EC2.7.1.69)/PTSsystem,mannose-specificIIBcomponent(EC2.7.1.69)	11	11	39.3	34.893	1.0945	1.2948	1.0563	1.1462	NaN	NaN	0.130272	0.372729	0.0790197	0.196859	NaN	NaN	1188300000	691500000	496830000	103420000	82491000	154150000	99410000	381990000	298200000	51935000	16734000	0	0	0	0
peg.2532CelldivisiontopologicalspecificityfactorMinE	2	2	19.1	10.31	NaN	NaN	0.93069	NaN	NaN	NaN	NaN	NaN	-0.103627	NaN	NaN	NaN	22401000	10818000	11583000	0	0	0	0	10818000	11583000	0	0	0	0	0	0
peg.2533Septumsite-determiningproteinMinD	10	10	41.9	29.659	0.93377	0.87499	0.76873	NaN	0.94043	1.2884	-0.0988609	-0.192662	-0.379451	NaN	-0.0886076	0.365581	1159100000	903480000	255670000	11071000	8164400	17155000	5035800	807850000	140470000	23265000	0	38687000	59969000	5452200	42036000
peg.2549Endo-typemembrane-boundlyticmureintransglycosylaseA(EC4.2.2.n2)	2	2	27.6	22.358	NaN	NaN	0.80878	0.73276	NaN	NaN	NaN	NaN	-0.306181	-0.448587	NaN	NaN	29446000	20906000	8540300	0	0	0	0	16791000	6302900	4115000	2237300	0	0	0	0
peg.2550Ferrichrome-ironreceptor	27	27	53.5	77.381	0.86378	NaN	0.82965	0.96115	1.0166	0.91693	-0.211264	NaN	-0.269425	-0.0571665	0.0237522	-0.125116	1875700000	1142500000	733180000	2077900	1496300	0	0	899030000	504090000	169450000	65898000	38452000	74147000	33466000	87549000
peg.25hypotheticalprotein	10	10	59.3	31.495	0.96909	NaN	NaN	NaN	0.98582	0.98652	-0.0452975	NaN	NaN	NaN	-0.0206039	-0.0195798	403030000	157700000	245330000	22971000	9561600	0	0	0	0	0	0	80853000	140520000	53871000	95252000
peg.2624GTP-bindingandnucleicacid-bindingproteinYchF	2	2	11	39.623	NaN	NaN	NaN	NaN	1.0675	1.0557	NaN	NaN	NaN	NaN	0.0942361	0.0781998	40466000	14258000	26208000	0	0	0	0	0	0	0	0	7495200	13213000	6762700	12995000
peg.2630Ribose-phosphatepyrophosphokinase(EC2.7.6.1)	12	12	44.1	34.294	NaN	NaN	0.82545	0.83935	0.91946	1.1759	NaN	NaN	-0.276747	-0.252656	-0.121141	0.233765	2068500000	1203900000	864570000	0	0	0	0	921890000	580500000	196740000	89340000	76484000	108800000	8787300	85936000
peg.26382-Keto-3-deoxy-D-manno-octulosonate-8-phosphatesynthase(EC2.5.1.55)	8	8	39.8	30.824	0.96788	0.85429	1.1904	NaN	1.3427	1.1978	-0.0470999	-0.227202	0.251446	NaN	0.425137	0.260387	289630000	109940000	179690000	27723000	17164000	24119000	12479000	11738000	12913000	0	0	24139000	56119000	22223000	81010000
peg.2666UTP--glucose-1-phosphateuridylyltransferase(EC2.7.7.9)	8	8	37.3	32.62	0.90747	0.82423	0.8309	0.46711	0.96869	0.94051	-0.140078	-0.278881	-0.267253	-1.09817	-0.0458931	-0.0884849	908910000	487050000	421860000	7511000	5215400	20379000	8535900	304520000	194870000	41137000	19864000	69633000	105080000	43870000	88293000
peg.2667DNA-bindingproteinH-NS	5	5	60	15.286	NaN	NaN	1.0774	NaN	NaN	NaN	NaN	NaN	0.107554	NaN	NaN	NaN	153680000	98404000	55274000	0	0	0	0	98404000	46395000	0	8879000	0	0	0	0
peg.2670Acetaldehydedehydrogenase(EC1.2.1.10)/Alcoholdehydrogenase(EC1.1.1.1)	72	72	80.5	95.893	1.6308	1.9364	1.687	1.9315	1.2531	1.2446	0.70558	0.953377	0.75446	0.949722	0.325502	0.315682	77488000000	34912000000	42576000000	983290000	1080800000	1322600000	1348000000	22425000000	26148000000	8647700000	9939200000	805760000	1829700000	728200000	2230600000
peg.2674OligopeptideABCtransporter,periplasmicoligopeptide-bindingproteinOppA(TC3.A.1.5.1)	14	14	40.8	61.388	0.59202	NaN	NaN	NaN	1.3118	1.0777	-0.756282	NaN	NaN	NaN	0.391548	0.107956	750830000	245430000	505400000	21940000	7286600	2516900	0	0	0	0	0	145820000	261270000	75146000	236840000
peg.2686Ferricsiderophoretransportsystem,periplasmicbindingproteinTonB	1	1	8.6	26.742	0.88587	NaN	1.0544	NaN	NaN	NaN	-0.174833	NaN	0.0764222	NaN	NaN	NaN	210050000	142900000	67143000	9081700	6084200	0	0	133820000	61059000	0	0	0	0	0	0
peg.2692Threonyl-tRNAsynthetase(EC6.1.1.3)	11	11	23.4	73.936	NaN	NaN	1.1102	NaN	1.2219	1.1084	NaN	NaN	0.15082	NaN	0.289126	0.148479	301760000	103980000	197780000	0	0	0	0	40550000	15152000	0	0	34471000	79674000	28960000	102960000
peg.2693Translationinitiationfactor3	3	3	41.7	16.594	0.96301	1.0665	1.0532	1.1405	1.0481	0.98134	-0.0543773	0.0928839	0.0747794	0.189666	0.0677764	-0.027175	1535300000	765830000	769460000	14531000	11247000	6099700	1705400	340240000	233960000	203590000	139120000	133350000	219360000	68018000	164060000
peg.2695LSUribosomalproteinL20p	6	6	30.5	13.497	NaN	NaN	1.0345	0.97779	0.97851	0.92777	NaN	NaN	0.0489336	-0.0324034	-0.0313415	-0.108161	4087700000	2230400000	1857300000	0	0	0	0	1894900000	1459200000	187880000	134600000	85511000	127500000	62075000	135960000
peg.2696Phenylalanyl-tRNAsynthetasealphachain(EC6.1.1.20)	10	10	41	36.798	NaN	NaN	NaN	0.8767	1.0353	0.98525	NaN	NaN	NaN	-0.189845	0.0500489	-0.0214383	350900000	183970000	166930000	4039900	0	0	0	51860000	0	50568000	12641000	47793000	93944000	29711000	60346000
peg.2697Phenylalanyl-tRNAsynthetasebetachain(EC6.1.1.20)	34	34	58.7	86.918	NaN	NaN	0.92857	0.85043	0.93782	0.92869	NaN	NaN	-0.106917	-0.233736	-0.092617	-0.106731	2080500000	775530000	1304900000	6817500	1679800	8994100	0	169920000	124250000	152130000	88987000	265780000	498400000	171890000	591620000
peg.26hypotheticalprotein	2	2	4.5	75.733	NaN	NaN	NaN	1.4713	NaN	NaN	NaN	NaN	NaN	0.557091	NaN	NaN	13688000	6938100	6749900	0	0	0	0	0	0	6938100	6749900	0	0	0	0
peg.2704MethionineABCtransportersubstrate-bindingprotein	11	11	62	29.1	1.189	1.5671	1.0875	1.4639	1.0069	NaN	0.249749	0.648097	0.121015	0.549817	0.00992034	NaN	1584100000	864130000	719950000	281700000	221370000	114620000	86466000	322020000	296340000	141870000	103230000	3917300	7488400	0	5047200
peg.2713Phosphoenolpyruvatesynthase(EC2.7.9.2)	13	13	19.8	87.06	NaN	NaN	0.62583	0.65736	0.93555	0.79511	NaN	NaN	-0.676157	-0.605244	-0.0961134	-0.330774	645950000	392020000	253930000	0	0	3208600	0	277730000	82237000	63058000	19033000	14388000	68404000	33632000	84254000
peg.2716UncharacterizedproteinYdiJ	30	30	40.6	112.76	1.2861	1.5177	1.3562	1.2583	NaN	NaN	0.363003	0.601887	0.43957	0.331476	NaN	NaN	641410000	340270000	301150000	85411000	67547000	130810000	92732000	73086000	101950000	50961000	38915000	0	0	0	0
peg.2721FIG00919961:hypotheticalprotein	15	15	55.2	37.651	0.97283	0.92091	NaN	NaN	1.0571	1.0121	-0.0397404	-0.118868	NaN	NaN	0.0801119	0.0173518	1607100000	654880000	952220000	62707000	25532000	106970000	46824000	0	0	31990000	0	267890000	473920000	185330000	405940000
peg.27225-methyltetrahydropteroyltriglutamate--homocysteinemethyltransferase(EC2.1.1.14)	22	22	54.8	38.474	1.1773	1.0926	0.96897	0.69739	1.1067	1.1357	0.235482	0.127765	-0.0454761	-0.519962	0.146264	0.183582	2339500000	1130400000	1209100000	24596000	22302000	10403000	6397500	599270000	380370000	134790000	40270000	194410000	310350000	166910000	449430000
peg.2726ABCtransporter(iron.B12.siderophore.hemin),periplasmicsubstrate-bindingcomponent	3	3	15.4	36.395	NaN	NaN	NaN	NaN	1.051	NaN	NaN	NaN	NaN	NaN	0.0717627	NaN	26441000	6915300	19526000	0	0	0	0	0	0	0	0	6915300	19526000	0	0
peg.2737Iron-sulfurclusterassemblyproteinSufB	1	1	5.1	54.901	NaN	NaN	NaN	NaN	0.92881	0.57527	NaN	NaN	NaN	NaN	-0.106545	-0.797689	57361000	28064000	29297000	0	0	0	0	0	0	0	0	11836000	17547000	16229000	11750000
peg.2738Iron-sulfurclusterassemblyATPaseproteinSufC	3	3	14.9	27.747	NaN	NaN	0.78903	0.55738	0.9066	0.94593	NaN	NaN	-0.341848	-0.843267	-0.141462	-0.0801947	120500000	75012000	45483000	0	0	0	0	39875000	17225000	15360000	4336700	11287000	12658000	8490100	11264000
peg.2743majoroutermembranelipoprotein	3	3	48.7	8.3863	NaN	0.88373	0.90314	0.69438	1.2719	NaN	NaN	-0.178322	-0.146978	-0.526203	0.346985	NaN	753260000	476210000	277050000	12416000	8087600	8922900	3487400	324270000	156480000	110960000	18635000	19644000	46406000	0	43957000
peg.2744Pyruvatekinase(EC2.7.1.40)	32	32	75.3	50.688	0.96995	0.95214	NaN	NaN	0.95654	1.0472	-0.0440177	-0.0707544	NaN	NaN	-0.0641028	0.066537	4810700000	2380300000	2430500000	714760000	491810000	837560000	390200000	0	0	0	0	467190000	737010000	360740000	811460000
peg.2780GlutamineABCtransporter,periplasmicglutamine-bindingprotein(TC3.A.1.3.2)	2	2	11.8	27.699	NaN	NaN	NaN	NaN	1.3887	1.3069	NaN	NaN	NaN	NaN	0.473735	0.386149	74865000	15106000	59759000	0	0	0	0	0	0	0	0	8783400	33710000	6322600	26049000
peg.2781AminoacidABCtransporter,permeaseprotein	3	3	16.1	28.324	1.2308	1.3609	NaN	NaN	NaN	NaN	0.299596	0.444561	NaN	NaN	NaN	NaN	18699000	10332000	8367300	4205300	3740000	6127000	4627300	0	0	0	0	0	0	0	0
peg.2782ABCtransporter,ATP-bindingprotein	3	3	14.6	26.316	NaN	NaN	NaN	1.2006	NaN	NaN	NaN	NaN	NaN	0.263756	NaN	NaN	21804000	10938000	10866000	0	0	0	0	0	0	10938000	10866000	0	0	0	0
peg.2790Malatedehydrogenase(EC1.1.1.37)	2	2	8.6	37.777	NaN	NaN	NaN	NaN	NaN	NaN	NaN	NaN	NaN	NaN	NaN	NaN	19429000	0	19429000	0	0	0	0	0	0	0	0	0	9446900	0	9982400
peg.2817transporter,hydrophobe/amphiphileefflux-1(HAE1)family	5	5	6.8	111.98	NaN	NaN	1.0312	NaN	NaN	NaN	NaN	NaN	0.0443242	NaN	NaN	NaN	68449000	39555000	28894000	0	0	0	0	39555000	28894000	0	0	0	0	0	0
peg.2861Carbonicanhydrase(EC4.2.1.1)	5	5	40.8	23.244	0.84561	0.94892	NaN	NaN	1.0685	1.1137	-0.241936	-0.0756416	NaN	NaN	0.095587	0.155361	90138000	42213000	47925000	4807200	3056000	13456000	4545700	0	0	0	0	7731400	12910000	16218000	27414000
peg.2881Superoxidedismutase[Fe](EC1.15.1.1)	2	2	10.4	21.147	NaN	NaN	NaN	NaN	0.90318	NaN	NaN	NaN	NaN	NaN	-0.146915	NaN	32207000	6782500	25425000	0	0	0	0	0	0	0	0	6782500	16729000	0	8696000
peg.28TypeII/IVsecretionsystemATPhydrolaseTadA/VirB11/CpaF,TadAsubfamily	2	2	10.3	38.438	NaN	NaN	1.1727	NaN	NaN	NaN	NaN	NaN	0.229834	NaN	NaN	NaN	34220000	15046000	19174000	0	0	0	0	11705000	19174000	3341100	0	0	0	0	0
peg.2901Tyrosyl-tRNAsynthetase(EC6.1.1.1)	13	13	38.8	47.737	0.83071	NaN	0.89364	NaN	1.1086	1.0405	-0.267583	NaN	-0.162234	NaN	0.148739	0.057277	637030000	282060000	354960000	7685100	4336700	3978600	0	98848000	59155000	0	0	101500000	123090000	70055000	168380000
peg.2903GlutathioneS-transferase(EC2.5.1.18)	2	2	15.9	22.375	NaN	NaN	NaN	NaN	0.81445	NaN	NaN	NaN	NaN	NaN	-0.296102	NaN	49943000	23274000	26669000	0	0	0	0	0	0	0	0	16450000	15702000	6824700	10967000
peg.2908ElectrontransportcomplexproteinRnfG	1	1	5.3	22.14	NaN	NaN	NaN	NaN	NaN	NaN	NaN	NaN	NaN	NaN	NaN	NaN	13461000	13461000	0	0	0	0	0	13461000	0	0	0	0	0	0	0
peg.2910ElectrontransportcomplexproteinRnfC	3	3	6	80.446	NaN	NaN	NaN	NaN	1.0402	0.93366	NaN	NaN	NaN	NaN	0.0568609	-0.0990309	55173000	31905000	23268000	0	0	0	0	20547000	0	0	0	5276500	11586000	6081000	11682000
peg.2924S-(hydroxymethyl)glutathionedehydrogenase(EC1.1.1.284)	6	6	27.4	39.27	NaN	2.0322	NaN	NaN	0.87291	NaN	NaN	1.02304	NaN	NaN	-0.196095	NaN	116220000	25564000	90660000	0	0	15340000	21609000	0	0	0	0	10224000	44612000	0	24438000
peg.2925Quinate/shikimatedehydrogenase[Pyrroloquinoline-quinone](EC1.1.5.8)	16	16	32.2	85.137	1.2429	1.3253	NaN	1.2319	NaN	NaN	0.31371	0.406319	NaN	0.300885	NaN	NaN	212570000	121900000	90663000	71839000	64911000	34385000	14222000	0	0	15679000	11530000	0	0	0	0
peg.2927LysRfamilytranscriptionalregulatorYdcI	1	1	6.8	33.164	NaN	NaN	0.80761	NaN	NaN	NaN	NaN	NaN	-0.308269	NaN	NaN	NaN	21967000	12810000	9157000	0	0	0	0	12810000	9157000	0	0	0	0	0	0
peg.2933GlucansbiosynthesisproteinDprecursor	10	10	26.7	70.182	NaN	NaN	NaN	NaN	1.1157	1.4543	NaN	NaN	NaN	NaN	0.157949	0.540325	86756000	30351000	56405000	0	0	9746800	0	0	0	0	0	10575000	28777000	10029000	27628000
peg.2939UncharacterizedmembranelipoproteinclusteredwithtelluriteresistanceproteinsTehA/TehB	1	1	6.8	24.278	0.78117	NaN	NaN	NaN	NaN	NaN	-0.356292	NaN	NaN	NaN	NaN	NaN	10557000	7122800	3434100	4890900	3434100	2231800	0	0	0	0	0	0	0	0	0
peg.295ATP-dependentClpproteaseATP-bindingsubunitClpA	57	54	70.7	102.41	0.84092	0.882	0.78481	0.67915	0.92545	1.0212	-0.24996	-0.181149	-0.349585	-0.558198	-0.111773	0.0302654	6818700000	2716400000	4102200000	128730000	78464000	95270000	42987000	615400000	369030000	263260000	71482000	963570000	1796700000	650220000	1743600000
peg.2965Dipeptide-bindingABCtransporter,periplasmicsubstrate-bindingcomponent(TC3.A.1.5.2)	11	11	30.6	59.162	NaN	NaN	NaN	NaN	1.0185	1.0062	NaN	NaN	NaN	NaN	0.0264459	0.00891703	268060000	82610000	185450000	3178000	0	0	0	0	0	0	0	49592000	106140000	29840000	79314000
peg.296SmallHspC2heatshockprotein	8	8	41.3	21.506	0.86731	0.84834	NaN	NaN	0.9547	0.89148	-0.20538	-0.237286	NaN	NaN	-0.0668806	-0.165726	541340000	306290000	235050000	171550000	105660000	91230000	40157000	0	0	0	0	32875000	52879000	10628000	36358000
peg.2975ProbabletonB-dependentreceptoryncDprecursor	11	11	22.1	77.092	0.79211	NaN	0.62571	1.0301	NaN	0.92267	-0.336227	NaN	-0.676434	0.0427844	NaN	-0.116113	153010000	89505000	63509000	5260900	4044600	0	0	46051000	14416000	29877000	15929000	0	11849000	8315600	17271000
peg.2976UncharacterizedproteinYncE	16	16	48.2	38.327	0.72926	0.6167	NaN	NaN	1.0799	1.0707	-0.455495	-0.697359	NaN	NaN	0.110898	0.0985544	2132000000	764190000	1367800000	115130000	39191000	105450000	26183000	0	0	0	0	332870000	701750000	210740000	600690000
peg.3031Alcoholdehydrogenase(EC1.1.1.1)	5	5	19.9	35.29	0.88611	1.2301	NaN	NaN	NaN	NaN	-0.174442	0.298776	NaN	NaN	NaN	NaN	57244000	41921000	15323000	3083400	2145800	38837000	13177000	0	0	0	0	0	0	0	0
peg.3037NAD-dependentmalicenzyme(EC1.1.1.38)	20	20	59.5	62.771	0.9753	0.92628	NaN	0.85688	1.079	1.0312	-0.036082	-0.11048	NaN	-0.222835	0.109695	0.0443242	815210000	391400000	423810000	67452000	49572000	60809000	28536000	0	0	112550000	60722000	85467000	147820000	65126000	137150000
peg.3067Catalase(EC1.11.1.6)/Peroxidase(EC1.11.1.7)	3	3	10.3	78.935	NaN	NaN	NaN	NaN	NaN	NaN	NaN	NaN	NaN	NaN	NaN	NaN	11716000	0	11716000	0	0	0	0	0	0	0	0	0	0	0	11716000
peg.3085L-2,4-diaminobutyratedecarboxylase(EC4.1.1.86)	6	6	21.4	53.741	0.96659	0.93042	NaN	NaN	1.0405	1.0548	-0.049024	-0.104046	NaN	NaN	0.057277	0.0769695	239850000	68063000	171790000	3311200	2367900	14665000	3006300	0	0	0	0	11126000	43201000	38961000	123220000
peg.3086Diaminobutyrate--2-oxoglutarateaminotransferase(EC2.6.1.76)	21	21	55	49.764	0.98093	0.96004	NaN	NaN	1.0823	1.1034	-0.0277779	-0.0588336	NaN	NaN	0.1141	0.141956	942520000	513420000	429100000	96507000	86137000	213210000	84952000	21574000	0	17356000	0	83545000	118240000	81228000	139760000
peg.312Aminoglycoside3'-phosphotransferase(EC2.7.1.95)	8	8	43.9	30.979	NaN	NaN	NaN	0.92086	0.91342	0.84889	NaN	NaN	NaN	-0.118946	-0.13065	-0.23635	118440000	92436000	26004000	0	0	0	0	73405000	0	5924000	2748300	9352000	16226000	3755200	7030300
peg.3138FIG00732920:hypotheticalprotein	1	1	13	18.954	1.0064	NaN	NaN	NaN	NaN	NaN	0.00920381	NaN	NaN	NaN	NaN	NaN	31596000	18948000	12648000	18948000	12648000	0	0	0	0	0	0	0	0	0	0
peg.314macrolide2'-phosphotransferase	3	3	12.6	33.227	NaN	NaN	NaN	NaN	NaN	NaN	NaN	NaN	NaN	NaN	NaN	NaN	18968000	0	18968000	0	0	0	0	0	18968000	0	0	0	0	0	0
peg.31hypotheticalprotein	7	7	12.8	97.31	NaN	NaN	1.0361	0.94143	NaN	NaN	NaN	NaN	0.0511633	-0.0870743	NaN	NaN	489910000	278220000	211690000	0	0	0	0	250750000	192550000	27469000	19140000	0	0	0	0
peg.3232COG1649predictedglycosidehydrolase	2	2	10.5	48.238	NaN	NaN	1.1621	NaN	NaN	NaN	NaN	NaN	0.216734	NaN	NaN	NaN	66983000	40979000	26004000	5133200	0	0	0	35846000	26004000	0	0	0	0	0	0
peg.3274L-lactatedehydrogenase(EC1.1.1.27)	3	3	22.6	33.399	NaN	NaN	NaN	NaN	NaN	NaN	NaN	NaN	NaN	NaN	NaN	NaN	1694900	1694900	0	0	0	1694900	0	0	0	0	0	0	0	0	0
peg.3299MethioninesynthaseII(cobalamin-independent)	8	8	35.1	41.303	NaN	NaN	NaN	NaN	0.97934	1.0642	NaN	NaN	NaN	NaN	-0.0301183	0.0897694	387760000	79600000	308160000	0	0	1872900	0	0	0	0	0	40304000	130740000	37424000	177420000
peg.33323-hydroxypropionatedehydrogenase(EC1.1.1.298)	5	5	35.3	27.229	1.0847	0.94401	NaN	NaN	1.1366	0.90484	0.117296	-0.0831259	NaN	NaN	0.184725	-0.144265	338990000	121260000	217730000	12208000	3515100	20916000	5891100	0	0	0	0	68049000	108760000	20088000	99568000
peg.334DNA-bindingproteinH-NS	1	1	18.5	17.329	NaN	NaN	NaN	NaN	NaN	NaN	NaN	NaN	NaN	NaN	NaN	NaN	35616000	17557000	18059000	0	0	0	0	0	18059000	17557000	0	0	0	0	0
peg.3353Thermostablecarboxypeptidase1(EC3.4.17.19)	10	10	35.4	56.439	0.77089	0.78949	NaN	NaN	0.73106	0.51854	-0.375403	-0.341007	NaN	NaN	-0.451938	-0.947473	93736000	39281000	54455000	9974300	4206200	4827300	2953100	0	0	0	0	11906000	22208000	12573000	25088000
peg.3402NAD(P)transhydrogenasesubunitbeta(EC1.6.1.2)	8	8	23.6	48.799	1.3684	1.7302	1.2567	1.5379	NaN	NaN	0.45249	0.790939	0.32964	0.620962	NaN	NaN	2584300000	1375900000	1208400000	32333000	26144000	15356000	15879000	1228900000	1075600000	99380000	90740000	0	0	0	0
peg.3403NAD(P)transhydrogenasealphasubunit(EC1.6.1.2)	19	19	55.6	54.139	1.2354	1.6168	1.1681	1.4628	NaN	NaN	0.304978	0.693141	0.224164	0.548733	NaN	NaN	17313000000	9085700000	8227100000	85604000	64124000	56699000	45032000	6329700000	5500600000	2605700000	2617300000	8066400	0	0	0
peg.3406ProteinydgHprecursor	10	10	35.4	33.963	0.87022	0.6363	NaN	NaN	NaN	NaN	-0.200548	-0.652221	NaN	NaN	NaN	NaN	149790000	97761000	52030000	81013000	35967000	16748000	5125800	0	0	0	0	0	10937000	0	0
peg.3408FolMAlternativedihydrofolatereductase1	1	1	7.9	26.387	NaN	NaN	NaN	NaN	0.86557	NaN	NaN	NaN	NaN	NaN	-0.208278	NaN	23669000	9342600	14326000	0	0	0	0	0	0	0	0	9342600	14326000	0	0
peg.3414FumaratehydrataseclassII(EC4.2.1.2)	2	2	7.1	49.848	1.1653	NaN	NaN	NaN	NaN	NaN	0.220701	NaN	NaN	NaN	NaN	NaN	12161000	6178700	5982000	6178700	5982000	0	0	0	0	0	0	0	0	0	0
peg.3415FumaratehydrataseclassI,aerobic(EC4.2.1.2);peg.3382FumaratehydrataseclassI,anaerobic(EC4.2.1.2)	10	10	38.3	59.888	1.0216	1.0519	NaN	NaN	0.9895	0.92971	0.0308304	0.0729976	NaN	NaN	-0.0152284	-0.105147	119850000	27671000	92182000	1009000	826270	6151600	5023600	0	0	0	0	10393000	24932000	10117000	61400000
peg.3416Mannose-6-phosphateisomerase(EC5.3.1.8)	8	8	34.9	42.523	NaN	NaN	NaN	NaN	0.84008	1.0133	NaN	NaN	NaN	NaN	-0.251401	0.0190613	674190000	215190000	459000000	0	0	0	0	0	0	0	0	176590000	273270000	38606000	185730000
peg.3417PutativeGTP-bindingproteinYdgA	10	10	31.5	54.215	1.2341	1.3279	NaN	NaN	NaN	NaN	0.303459	0.409147	NaN	NaN	NaN	NaN	155990000	90704000	65291000	63299000	46494000	27404000	18798000	0	0	0	0	0	0	0	0
peg.3449ATP-dependenthelicaseHrpA	21	21	22.4	148.89	NaN	NaN	0.9608	0.96696	NaN	NaN	NaN	NaN	-0.057692	-0.0484719	NaN	NaN	763340000	490580000	272750000	0	0	0	0	413820000	220320000	76763000	50813000	0	0	0	1618800
peg.3475D-lactatedehydrogenase(EC1.1.1.28)	12	12	52.3	36.363	NaN	0.79103	NaN	NaN	0.91352	1.0453	NaN	-0.338196	NaN	NaN	-0.130492	0.0639171	267390000	81610000	185780000	11094000	7258300	41758000	12603000	0	0	0	0	21317000	84040000	7440700	81878000
peg.3476HeatshockproteinhslJ	2	2	33.1	16.017	0.8809	NaN	NaN	NaN	NaN	NaN	-0.18295	NaN	NaN	NaN	NaN	NaN	25760000	19060000	6700100	15342000	6700100	3718000	0	0	0	0	0	0	0	0	0
peg.3478Pyruvate-flavodoxinoxidoreductase(EC1.2.7.-)	4	4	6.1	128.26	NaN	NaN	NaN	NaN	NaN	NaN	NaN	NaN	NaN	NaN	NaN	NaN	3992100	3992100	0	0	0	0	0	0	0	3992100	0	0	0	0	0
peg.3486Putativeoxidoreductase	4	4	19.6	40.849	NaN	NaN	NaN	NaN	NaN	NaN	NaN	NaN	NaN	NaN	NaN	NaN	10147000	4786700	5360600	682810	0	1169100	0	0	0	0	0	2934700	5360600	0	0
peg.349Beta-lactamase(EC3.5.2.6);peg.3310Beta-lactamase(EC3.5.2.6)	17	17	69.2	31.268	0.53815	0.37975	0.49962	NaN	0.99759	0.8473	-0.89392	-1.39688	-1.0011	NaN	-0.00348108	-0.239055	1972000000	809830000	1162200000	43637000	9123000	35128000	3921200	211940000	53476000	0	0	284350000	591770000	234770000	503930000
peg.3608PeriplasmicMureinPeptide-BindingProteinMppA	4	4	13.4	59.659	NaN	NaN	NaN	NaN	NaN	NaN	NaN	NaN	NaN	NaN	NaN	NaN	7102500	0	7102500	0	0	0	0	0	0	0	0	0	0	0	7102500
peg.3612Thiolperoxidase,Tpx-type(EC1.11.1.15)	8	8	98.2	17.544	0.90475	0.86926	NaN	NaN	1.0004	0.97955	-0.144409	-0.20214	NaN	NaN	0.000576886	-0.029809	1345200000	500260000	844980000	34899000	30473000	70409000	30389000	0	0	0	0	219020000	427130000	175940000	356990000
peg.3614TranscriptionalrepressorproteinTyrR	6	6	15.4	57.398	1.0522	NaN	0.98719	NaN	NaN	NaN	0.0734089	NaN	-0.0186003	NaN	NaN	NaN	160710000	92491000	68220000	54553000	40841000	0	0	23016000	27379000	14922000	0	0	0	0	0
peg.3617MembraneproteinYcjF	2	2	10.2	39.101	NaN	NaN	1.1733	NaN	NaN	NaN	NaN	NaN	0.230572	NaN	NaN	NaN	35246000	23472000	11774000	0	0	0	0	18679000	11774000	4792100	0	0	0	0	0
peg.3637Enoyl-[acyl-carrier-protein]reductase[NADH](EC1.3.1.9)	10	10	49.6	27.911	0.77109	0.96117	1.5966	0.77328	0.9888	1.0525	-0.375029	-0.0571364	0.675003	-0.370937	-0.0162494	0.0738202	919040000	409210000	509830000	11888000	7477900	32016000	15851000	138310000	114790000	14299000	5464700	134710000	200380000	77992000	165870000
peg.3640ExoribonucleaseII(EC3.1.13.1)	15	15	28.9	72.351	1.2735	0.95667	NaN	NaN	1.0786	0.9954	0.348799	-0.0639068	NaN	NaN	0.10916	-0.00665169	348890000	102180000	246720000	5126400	2658100	28506000	10922000	0	0	0	0	35008000	80944000	33537000	152190000
peg.3651Aconitatehydratase(EC4.2.1.3)	6	6	12.9	97.55	NaN	NaN	NaN	NaN	NaN	NaN	NaN	NaN	NaN	NaN	NaN	NaN	12257000	0	12257000	0	0	0	0	0	0	0	0	0	0	0	12257000
peg.3653CysregulontranscriptionalactivatorCysB	4	4	15.4	35.963	NaN	0.82347	0.89837	NaN	NaN	NaN	NaN	-0.280212	-0.154618	NaN	NaN	NaN	105120000	64360000	40756000	0	0	7879300	4631800	56481000	36125000	0	0	0	0	0	0
peg.3654DNAtopoisomeraseI(EC5.99.1.2)	16	16	23.8	97.296	1.0146	1.1853	0.99768	NaN	NaN	0.95655	0.0209111	0.245252	-0.00335093	NaN	NaN	-0.0640877	541260000	256560000	284700000	8182100	3421600	4145700	6427500	197640000	217200000	23011000	0	0	0	23579000	57658000
peg.3657PossibleproteasesohB(EC3.4.21.-)	3	3	14.7	40.281	NaN	NaN	1.1588	1.147	NaN	NaN	NaN	NaN	0.212632	0.197865	NaN	NaN	48290000	25582000	22709000	0	0	0	0	14301000	12427000	11281000	10282000	0	0	0	0
peg.3661RibosomallargesubunitpseudouridinesynthaseB(EC5.4.99.22)	9	9	33.3	33.847	NaN	NaN	1.0414	0.89655	NaN	NaN	NaN	NaN	0.0585243	-0.157544	NaN	NaN	542200000	325840000	216370000	0	0	0	0	267120000	179370000	58722000	36997000	0	0	0	0
peg.3666Anthranilatesynthase,aminasecomponent(EC4.1.3.27)	16	16	39.8	57.437	0.87879	0.97671	NaN	NaN	NaN	NaN	-0.18641	-0.0339978	NaN	NaN	NaN	NaN	280760000	175700000	105060000	5853800	4702300	20059000	7123100	149790000	35005000	0	0	0	27687000	0	30543000
peg.3667Anthranilatesynthase,amidotransferasecomponent(EC4.1.3.27)/Anthranilatephosphoribosyltransferase(EC2.4.2.18)	11	11	39.2	56.611	1.3108	1.0671	0.66904	0.54558	0.89918	0.83521	0.390448	0.0936954	-0.579836	-0.874137	-0.153318	-0.259789	363640000	252230000	111400000	5922500	6609000	4334400	2039300	169690000	54559000	49965000	17882000	12151000	13431000	10173000	16886000
peg.3668Indole-3-glycerolphosphatesynthase(EC4.1.1.48)/Phosphoribosylanthranilateisomerase(EC5.3.1.24)	12	12	47.3	49.299	NaN	NaN	NaN	NaN	0.85769	NaN	NaN	NaN	NaN	NaN	-0.221472	NaN	194260000	154120000	40136000	0	0	0	0	89912000	0	25858000	0	19517000	35589000	18838000	4547200
peg.3669Tryptophansynthasebetachain(EC4.2.1.20)	5	5	22.9	42.964	NaN	NaN	0.91898	0.6361	0.94797	1.0241	NaN	NaN	-0.121895	-0.652674	-0.0770867	0.0343565	493500000	209870000	283630000	0	0	0	0	77544000	78267000	37996000	15462000	47231000	117600000	47102000	72302000
peg.3670Tryptophansynthasealphachain(EC4.2.1.20)	3	3	29	28.543	NaN	NaN	NaN	NaN	NaN	NaN	NaN	NaN	NaN	NaN	NaN	NaN	53259000	0	53259000	0	0	0	0	0	0	0	0	0	26895000	0	26364000
peg.3679Ferrichrome-ironreceptor	30	30	49.3	81.65	0.80423	NaN	0.83055	0.81393	0.92457	0.84211	-0.31432	NaN	-0.267861	-0.297023	-0.113146	-0.247919	7271100000	4490300000	2780900000	33434000	11306000	26835000	0	2792600000	1303400000	1084200000	451330000	255210000	474850000	297930000	539970000
peg.36882-deoxyglucose-6-phosphatehydrolaseYniC	2	2	16.7	24.486	NaN	NaN	NaN	NaN	NaN	1.2682	NaN	NaN	NaN	NaN	NaN	0.342782	18033000	5334700	12698000	0	0	0	0	0	0	0	0	0	0	5334700	12698000
peg.3691UncharacterizedsymporterYdjN	7	7	16	48.85	NaN	1.1659	1.1624	1.1877	NaN	NaN	NaN	0.221444	0.217107	0.248171	NaN	NaN	754320000	385660000	368660000	0	0	868110	713460	305120000	312230000	79663000	55725000	0	0	0	0
peg.3701Osmotically-induciblelipoproteinE	5	5	67	12.278	0.8394	NaN	NaN	NaN	NaN	NaN	-0.25257	NaN	NaN	NaN	NaN	NaN	57890000	37832000	20059000	37832000	20059000	0	0	0	0	0	0	0	0	0	0
peg.3702NADsynthetase(EC6.3.1.5)	12	12	64	30.488	NaN	NaN	NaN	NaN	0.92072	0.92776	NaN	NaN	NaN	NaN	-0.119166	-0.108176	170480000	42122000	128360000	0	0	0	0	0	0	0	0	33013000	76579000	9109000	51783000
peg.3720NADP-specificglutamatedehydrogenase(EC1.4.1.4)	24	24	73.8	48.564	0.91401	0.93182	NaN	NaN	0.91736	0.95229	-0.129718	-0.101877	NaN	NaN	-0.12444	-0.0705271	959710000	462060000	497650000	140310000	84176000	200190000	105610000	32946000	34505000	15176000	0	47352000	173240000	26087000	100130000
peg.3729SignalpeptidepeptidaseSppA(protease4)	13	13	30.3	66.806	1.043	0.9972	1.0433	1.1541	NaN	NaN	0.0607391	-0.00404519	0.0611541	0.206768	NaN	NaN	511130000	250790000	260340000	46470000	33471000	33076000	22018000	117340000	134150000	53901000	70705000	0	0	0	0
peg.373ChromosomalreplicationinitiatorproteinDnaA	4	4	10.8	49.717	NaN	NaN	0.65229	0.90678	NaN	NaN	NaN	NaN	-0.616415	-0.141176	NaN	NaN	34799000	29932000	4867400	0	0	0	0	28276000	3813200	1656300	1054200	0	0	0	0
peg.3744NAD-dependentglyceraldehyde-3-phosphatedehydrogenase(EC1.2.1.12);peg.3188NAD-dependentglyceraldehyde-3-phosphatedehydrogenase(EC1.2.1.12)	36	36	88.2	35.471	0.97682	1.0026	NaN	0.81973	0.98192	0.98526	-0.0338354	0.00374607	NaN	-0.286779	-0.0263226	-0.0214236	43322000000	21304000000	22019000000	5703600000	3957800000	8092000000	3984500000	0	0	5711600	5632300	4394300000	7070500000	3108100000	7000200000
peg.3747MltA-interactingproteinMipA	5	5	35.5	28.038	NaN	NaN	NaN	NaN	NaN	0.77759	NaN	NaN	NaN	NaN	NaN	-0.362918	128100000	76552000	51545000	9926400	0	9092900	0	45211000	0	0	0	0	24036000	12322000	27510000
peg.3748UncharacterizedproteinYeaG	9	9	22.8	74.389	NaN	NaN	NaN	NaN	0.77324	0.58848	NaN	NaN	NaN	NaN	-0.371012	-0.764935	202300000	109100000	93196000	0	0	0	0	71029000	0	0	0	24216000	42046000	13858000	51151000
peg.3762LOSbiosynthesisenzymeLBGB	3	3	15.3	43.186	NaN	NaN	0.71642	0.91542	NaN	NaN	NaN	NaN	-0.481122	-0.127494	NaN	NaN	23284000	16073000	7210600	0	0	0	0	14246000	6112800	1827500	1097800	0	0	0	0
peg.376DNAgyrasesubunitB(EC5.99.1.3)	21	21	30.2	90.072	NaN	0.98565	0.92466	0.83045	0.96475	1.0367	NaN	-0.0208526	-0.113005	-0.268035	-0.051773	0.0519985	2899800000	1736800000	1163000000	3628700	0	7067500	3257800	1203100000	711580000	369590000	146790000	68891000	87257000	84484000	214130000
peg.377SugarphosphataseYidA(EC3.1.3.23)	2	2	11.1	29.543	NaN	NaN	NaN	NaN	NaN	NaN	NaN	NaN	NaN	NaN	NaN	NaN	20638000	0	20638000	0	0	0	0	0	0	0	0	0	20638000	0	0
peg.3802Isocitratedehydrogenase[NADP](EC1.1.1.42)	23	23	63	45.748	0.90508	0.89657	0.83881	NaN	0.96119	0.90195	-0.143883	-0.157512	-0.253584	NaN	-0.0571065	-0.148881	8453300000	3555700000	4897500000	61890000	33515000	76803000	42083000	1143400000	643700000	0	0	1345000000	2209200000	928680000	1969100000
peg.3805tRNA-specific2-thiouridylaseMnmA	3	3	18.8	43.184	NaN	NaN	NaN	NaN	1.0143	NaN	NaN	NaN	NaN	NaN	0.0204844	NaN	55607000	8957300	46650000	0	0	0	0	0	0	0	0	8957300	28932000	0	17718000
peg.3806FIG002903:aproteinofunknownfunctionperhapsinvolvedinpurinemetabolism	2	2	16	22.935	NaN	NaN	NaN	1.5776	NaN	NaN	NaN	NaN	NaN	0.657731	NaN	NaN	16722000	8918600	7803100	0	0	0	0	0	0	8918600	7803100	0	0	0	0
peg.3807Adenylosuccinatelyase(EC4.3.2.2)@SAICARlyase(EC4.3.2.2)	23	23	48	51.657	0.92715	0.89548	NaN	NaN	1.0206	0.99746	-0.109125	-0.159267	NaN	NaN	0.0294175	-0.0036691	976990000	446760000	530230000	123620000	69214000	165620000	66044000	0	0	0	0	78232000	199400000	79282000	195570000
peg.3810TranscriptionalregulatoryproteinPhoP	8	8	57.8	25.431	NaN	NaN	NaN	NaN	1.1698	0.74026	NaN	NaN	NaN	NaN	0.226262	-0.433896	43316000	17977000	25340000	0	0	0	0	0	0	0	0	10531000	13208000	7445200	12132000
peg.3811SensorhistidinekinasePhoQ(EC2.7.13.3)	3	3	9	55.503	1.1334	1.2646	0.97736	1.2119	NaN	NaN	0.180657	0.338681	-0.033038	0.277271	NaN	NaN	70526000	36952000	33574000	2212100	1705400	1877800	1602300	24157000	22866000	8705000	7399800	0	0	0	0
peg.3817Spermidine/putrescineimportABCtransportersubstrate-bindingproteinPotD(TC3.A.1.11.1)	6	6	30.2	38.873	NaN	NaN	NaN	NaN	1.2588	1.2977	NaN	NaN	NaN	NaN	0.332049	0.375957	246160000	76595000	169560000	0	0	0	0	0	0	0	0	55357000	98867000	21238000	70695000
peg.3823LipoproteinreleasingsystemtransmembraneproteinLolE	2	2	12.6	45.12	NaN	NaN	0.87991	NaN	NaN	NaN	NaN	NaN	-0.184572	NaN	NaN	NaN	70069000	30629000	39440000	0	0	0	0	30629000	28457000	0	10983000	0	0	0	0
peg.3827Transcription-repaircouplingfactor	21	21	25.7	130.01	0.90687	0.94088	0.914	NaN	0.9603	0.93709	-0.141032	-0.0879174	-0.129734	NaN	-0.0584429	-0.0937405	620390000	316630000	303770000	55349000	35233000	94982000	44633000	81460000	91127000	11943000	0	38652000	66270000	34243000	66502000
peg.3833AerobactinsiderophorereceptorIutA	35	35	68.7	80.473	0.71674	0.69001	0.81474	0.78825	1.0158	0.91945	-0.480478	-0.535311	-0.295588	-0.343275	0.0226164	-0.121157	6885500000	4181400000	2704000000	69764000	22537000	45199000	11081000	2685000000	1483500000	1081300000	471280000	147880000	336120000	152360000	379500000
peg.3835NADHdehydrogenase(EC1.6.99.3)	13	13	34.8	47.257	NaN	1.2937	1.2052	1.3162	NaN	NaN	NaN	0.371503	0.269273	0.396379	NaN	NaN	1023900000	583390000	440520000	0	0	9747900	5164600	500220000	379020000	73418000	56340000	0	0	0	0
peg.3839LipoproteinYcfM,partofasalvagepathwayofunknownsubstrate	4	4	36.7	22.554	0.66192	NaN	NaN	NaN	NaN	NaN	-0.595271	NaN	NaN	NaN	NaN	NaN	9380500	6303800	3076700	6303800	3076700	0	0	0	0	0	0	0	0	0	0
peg.3842PTSsystem,glucose-specificIIBcomponent(EC2.7.1.69)/PTSsystem,glucose-specificIICcomponent(EC2.7.1.69)	19	19	44.2	50.654	1.2117	1.4165	1.1398	1.3659	0.83577	1.0178	0.277032	0.502331	0.188781	0.449852	-0.258822	0.0254541	7953000000	4550100000	3402800000	418100000	357200000	594280000	443190000	2727500000	1923900000	779520000	640730000	26332000	33097000	4422700	4697700
peg.38483-oxoacyl-[acyl-carrier-protein]synthase,KASII(EC2.3.1.179)	5	5	25.9	42.859	0.69286	NaN	0.86674	0.54822	0.99012	0.95639	-0.529364	NaN	-0.206329	-0.867173	-0.0143247	-0.064329	646180000	324370000	321820000	15092000	9781500	12534000	6368900	167940000	116580000	27492000	9363200	56681000	72680000	44629000	107050000
peg.38503-oxoacyl-[acyl-carrierprotein]reductase(EC1.1.1.100)	7	7	43.9	25.51	0.82253	0.80574	NaN	NaN	NaN	0.97182	-0.28186	-0.311614	NaN	NaN	NaN	-0.041239	56178000	19808000	36371000	793790	513180	1203700	360580	0	0	0	0	0	2740900	17810000	32756000
peg.3851MalonylCoA-acylcarrierproteintransacylase(EC2.3.1.39)	6	6	39.2	32.311	NaN	NaN	NaN	NaN	0.94798	0.88995	NaN	NaN	NaN	NaN	-0.0770715	-0.168204	189610000	49008000	140610000	0	0	0	0	0	0	0	0	34407000	77127000	14601000	63478000
peg.38523-oxoacyl-[acyl-carrier-protein]synthase,KASIII(EC2.3.1.180)	5	5	30.3	33.422	NaN	NaN	NaN	NaN	1.1249	1.2398	NaN	NaN	NaN	NaN	0.169797	0.310107	41321000	13194000	28127000	0	0	0	0	0	0	0	0	7656100	15287000	5537700	12840000
peg.3854LSUribosomalproteinL32p@LSUribosomalproteinL32p,zinc-independent	3	3	52.6	6.4303	NaN	NaN	NaN	NaN	0.99437	NaN	NaN	NaN	NaN	NaN	-0.00814535	NaN	315560000	251360000	64197000	0	0	0	0	226610000	0	0	0	24750000	34678000	0	29520000
peg.3858RibonucleaseE(EC3.1.26.12)	51	51	46.4	119.19	1.1804	1.1248	1.1335	1.183	0.87535	0.72087	0.239276	0.169668	0.180784	0.24245	-0.192068	-0.472189	16707000000	9163900000	7542700000	47650000	39633000	34748000	22550000	7274600000	5691700000	1304900000	775010000	269640000	421370000	232300000	592410000
peg.3866PutativelipoproteinyceBprecursor	1	1	8.1	20.281	0.84198	0.98621	NaN	NaN	NaN	NaN	-0.248142	-0.0200332	NaN	NaN	NaN	NaN	11254000	6604300	4649300	3619700	2676300	2984600	1972900	0	0	0	0	0	0	0	0
peg.3878GlucansbiosynthesisglucosyltransferaseH(EC2.4.1.-)	13	13	23.5	96.047	1.0915	1.4844	1.1997	1.3302	NaN	NaN	0.126312	0.56988	0.262674	0.411643	NaN	NaN	1937500000	1140600000	796920000	27843000	19413000	28707000	20657000	918520000	607190000	165500000	149660000	0	0	0	0
peg.3879GlucansbiosynthesisproteinGprecursor	6	6	19.9	58.569	0.83494	0.84493	0.7972	NaN	1.1999	1.2538	-0.260256	-0.243096	-0.326986	NaN	0.262914	0.326307	639280000	387640000	251640000	12337000	7384300	13471000	6838200	278090000	136180000	49817000	16971000	19078000	43566000	14843000	40701000
peg.3892FerrousirontransportperoxidaseEfeB	4	4	11.5	46.8	NaN	NaN	NaN	NaN	NaN	NaN	NaN	NaN	NaN	NaN	NaN	NaN	5657700	0	5657700	0	0	0	0	0	0	0	0	0	0	0	5657700
peg.3893FerrousirontransportperiplasmicproteinEfeO,containspeptidase-M75domainand(frequently)cupredoxin-likedomain	20	20	50.1	41.011	0.38525	NaN	NaN	NaN	1.0922	0.91878	-1.37613	NaN	NaN	NaN	0.127237	-0.122209	2429400000	813580000	1615800000	14469000	3841400	0	0	0	0	0	0	458960000	901220000	340150000	710770000
peg.3899TranscriptionalrepressorofPutAandPutP/Prolinedehydrogenase(EC1.5.99.8)(Prolineoxidase)/Delta-1-pyrroline-5-carboxylatedehydrogenase(EC1.2.1.88)	9	9	10.4	144.52	NaN	NaN	NaN	1.0271	NaN	NaN	NaN	NaN	NaN	0.0385766	NaN	NaN	195560000	15190000	180370000	0	0	0	0	0	109920000	15190000	16974000	0	24346000	0	29133000
peg.3911NAD(P)Hdehydrogenase(quinone)(EC1.6.5.2)	4	4	35.9	20.909	NaN	NaN	NaN	NaN	NaN	NaN	NaN	NaN	NaN	NaN	NaN	NaN	11413000	0	11413000	0	0	0	0	0	0	0	0	0	4916200	0	6496700
peg.3943DNAhelicaseIV	4	4	9.8	77.619	NaN	NaN	NaN	NaN	NaN	NaN	NaN	NaN	NaN	NaN	NaN	NaN	6050900	6050900	0	0	0	0	0	6050900	0	0	0	0	0	0	0
peg.3944InnermembraneproteinYccF	1	1	14.2	16.476	1.2362	1.4578	NaN	1.4214	NaN	NaN	0.305912	0.543793	NaN	0.507313	NaN	NaN	73483000	36445000	37039000	5501300	5808800	9190200	6438200	0	0	21753000	24792000	0	0	0	0
peg.3949OutermembraneproteinAprecursor	32	32	86.8	38.976	0.8202	0.7964	0.86151	0.83329	1.2416	1.2509	-0.285952	-0.328435	-0.215061	-0.263109	0.312201	0.322966	135990000000	76024000000	59966000000	1044500000	567390000	244580000	80573000	52422000000	33534000000	15260000000	7783200000	4340900000	9770700000	2711900000	8230600000
peg.39523-hydroxyacyl-[acyl-carrier-protein]dehydratase,FabAform(EC4.2.1.59)@Trans-2-decenoyl-[acyl-carrier-protein]isomerase(EC5.3.3.14)	4	4	17.4	19.084	1.0436	0.97337	NaN	NaN	1.1769	0.2243	0.0615688	-0.0389398	NaN	NaN	0.234992	-2.1565	180040000	103740000	76298000	45227000	31333000	25631000	15820000	0	0	0	0	8231900	12423000	24650000	16721000
peg.3954Paraquat-inducibleproteinB	13	13	29.9	60.146	1.1435	1.3488	1.1752	1.3238	NaN	NaN	0.193456	0.431676	0.232906	0.404685	NaN	NaN	324920000	206330000	118590000	22820000	11296000	1967900	1121500	162250000	86618000	19296000	19553000	0	0	0	0
peg.3956ABCtransporterATP-bindingproteinuup	3	3	9.8	71.613	NaN	NaN	NaN	0.73107	NaN	1.0619	NaN	NaN	NaN	-0.451919	NaN	0.0866479	86763000	34146000	52617000	0	0	0	0	0	0	27799000	13562000	0	14814000	6347000	24241000
peg.395723SrRNA(guanine(2445)-N(2))-methyltransferase(EC2.1.1.173)/23SrRNA(guanine(2069)-N(7))-methyltransferase(EC2.1.1.264)	11	11	23.8	78.91	NaN	NaN	1.5787	1.0439	NaN	NaN	NaN	NaN	0.658737	0.0619835	NaN	NaN	175960000	80865000	95095000	0	0	0	0	16588000	48003000	64277000	47092000	0	0	0	0
peg.3958Flavodoxinreductases(ferredoxin-NADPHreductases)family1	5	5	25.7	40.425	1.1992	NaN	NaN	NaN	NaN	NaN	0.262072	NaN	NaN	NaN	NaN	NaN	10096000	6061300	4034700	6061300	4034700	0	0	0	0	0	0	0	0	0	0
peg.3960Dihydroorotatedehydrogenase(quinone)(EC1.3.5.2)	11	11	43.2	36.748	1.2002	1.5115	0.73461	NaN	NaN	NaN	0.263275	0.595981	-0.44495	NaN	NaN	NaN	127330000	81948000	45386000	36730000	27596000	20222000	11797000	24997000	5993800	0	0	0	0	0	0
peg.3966MembranealanineaminopeptidaseN(EC3.4.11.2)	21	21	30.1	98.754	1.0204	1.1259	NaN	NaN	0.97584	0.91828	0.0291349	0.171079	NaN	NaN	-0.0352835	-0.122994	1383000000	441000000	941990000	6987300	5025400	22032000	10340000	0	0	0	0	227010000	492290000	184970000	434330000
peg.3973Asparaginyl-tRNAsynthetase(EC6.1.1.22)	19	19	48.9	52.495	1.4703	1.0584	0.87328	NaN	1.2182	1.2464	0.556111	0.081885	-0.195484	NaN	0.284751	0.317767	375980000	159110000	216870000	7072900	6532500	2368800	1217300	82463000	44751000	0	0	37662000	75621000	29544000	88749000
peg.3975Aspartateaminotransferase(EC2.6.1.1)	19	19	56.8	43.539	0.70394	0.63946	NaN	NaN	0.92774	0.92881	-0.506476	-0.645074	NaN	NaN	-0.108208	-0.106545	1617400000	547730000	1069700000	58380000	27352000	84794000	24988000	0	0	0	0	256900000	520870000	147660000	496510000
peg.3977FIG001587:exportedprotein	2	2	9.5	23.593	NaN	NaN	NaN	NaN	NaN	NaN	NaN	NaN	NaN	NaN	NaN	NaN	138660000	77874000	60781000	0	0	0	0	33391000	0	0	0	21268000	10918000	23215000	49863000
peg.3979ChromosomepartitionproteinMukB	50	50	50	169.51	NaN	NaN	1.0425	1.0884	0.96264	0.99305	NaN	NaN	0.0600474	0.122209	-0.0549317	-0.0100618	3814300000	2122500000	1691800000	0	0	0	0	1581500000	1158500000	433770000	298380000	54179000	89308000	53040000	145630000
peg.3989LipidAexportATP-binding/permeaseproteinMsbA	10	10	24.7	64.537	1.2039	1.9845	NaN	NaN	NaN	NaN	0.267716	0.988776	NaN	NaN	NaN	NaN	153820000	78667000	75151000	17589000	6171100	24116000	68980000	36962000	0	0	0	0	0	0	0
peg.3992SSUribosomalproteinS1p	41	41	70.6	61.176	1.3736	1.3977	1.1901	1.0038	0.99213	1.0094	0.457962	0.483055	0.251083	0.0054719	-0.011399	0.013498	16439000000	6003800000	10435000000	19777000	13832000	79736000	49588000	629090000	870570000	509930000	257970000	2652600000	4566300000	2112700000	4676700000
peg.39945-Enolpyruvylshikimate-3-phosphatesynthase(EC2.5.1.19)	9	9	28.1	46.098	NaN	NaN	NaN	NaN	NaN	NaN	NaN	NaN	NaN	NaN	NaN	NaN	14311000	14311000	0	0	0	14311000	0	0	0	0	0	0	0	0	0
peg.3995Phosphoserineaminotransferase(EC2.6.1.52)	18	18	50.3	39.641	0.90968	0.90636	NaN	NaN	0.9708	0.96943	-0.136569	-0.141844	NaN	NaN	-0.042754	-0.0447913	2801300000	1097900000	1703400000	124920000	86886000	132940000	73031000	0	0	0	0	512980000	759950000	327100000	783540000
peg.3997RibosomalproteinS12pmethylthiotransferaseaccessoryfactorYcaO	6	6	15.9	65.352	NaN	NaN	0.88311	0.85317	NaN	NaN	NaN	NaN	-0.179335	-0.229095	NaN	NaN	269210000	145110000	124100000	0	0	4758800	0	72280000	35902000	19171000	11546000	27167000	76650000	21733000	0
peg.3999Pyruvateformate-lyase(EC2.3.1.54);peg.2566Pyruvateformate-lyase(EC2.3.1.54)	35	35	49.6	85.145	1.1015	1.1563	1.0133	0.8766	1.1656	1.3046	0.13947	0.209516	0.0190613	-0.190009	0.221073	0.383608	9771500000	3943000000	5828500000	689770000	455420000	810300000	483690000	426910000	290020000	140620000	69017000	1060300000	2030300000	815090000	2500100000
peg.4006Seryl-tRNAsynthetase(EC6.1.1.11)	12	12	36.7	48.603	0.93664	0.89397	NaN	NaN	0.83475	0.85622	-0.0944334	-0.161702	NaN	NaN	-0.260584	-0.223947	261270000	67552000	193720000	16363000	11268000	15135000	4741000	0	0	0	0	24363000	95679000	11691000	82029000
peg.4009DNAtranslocaseFtsK	9	9	11.6	154.31	NaN	NaN	1.0039	1.0439	NaN	NaN	NaN	NaN	0.00561564	0.0619835	NaN	NaN	706480000	406340000	300140000	0	0	0	0	353110000	256420000	53231000	43720000	0	0	0	0
peg.4010Leucine-responsiveregulatoryprotein,regulatorforleucine(orlrp)regulonandhigh-affinitybranched-chainaminoacidtransportsystem	6	6	28	18.857	NaN	NaN	0.92786	NaN	NaN	NaN	NaN	NaN	-0.108021	NaN	NaN	NaN	247830000	184850000	62974000	0	0	0	0	166830000	62974000	18022000	0	0	0	0	0
peg.4012Thioredoxinreductase(EC1.8.1.9)	9	9	39	35.65	NaN	NaN	NaN	NaN	0.99171	1.0482	NaN	NaN	NaN	NaN	-0.0120098	0.067914	206050000	75653000	130400000	0	0	0	0	0	0	0	0	45517000	65389000	30135000	65010000
peg.4013TransportATP-bindingproteinCydD	8	8	21.1	65.284	4.221	NaN	NaN	NaN	NaN	NaN	2.07758	NaN	NaN	NaN	NaN	NaN	21276000	6966100	14310000	6966100	14310000	0	0	0	0	0	0	0	0	0	0
peg.4017ATP-dependentClpproteaseATP-bindingsubunitClpA	9	9	16.3	84.155	NaN	NaN	NaN	0.83368	0.77582	0.81558	NaN	NaN	NaN	-0.262434	-0.366206	-0.294102	477840000	183780000	294060000	0	0	4601600	0	67533000	135710000	78236000	36249000	17572000	63884000	15835000	58219000
peg.4030Low-specificityL-threoninealdolase(EC4.1.2.48)	5	5	20.4	36.228	0.80098	NaN	NaN	NaN	0.91093	NaN	-0.320162	NaN	NaN	NaN	-0.134588	NaN	32339000	15072000	17267000	6569500	3217800	0	0	0	0	0	0	8502600	14049000	0	0
peg.4036UncharacterizedlipoproteinYbjP	10	10	77.8	18.579	0.77375	NaN	1.0103	0.95903	0.8472	NaN	-0.370061	NaN	0.0147838	-0.0603522	-0.239226	NaN	2173800000	1211900000	961940000	8672300	5349300	0	0	930940000	775770000	258210000	138250000	14065000	23637000	0	18928000
peg.4037ArginineABCtransporter,ATP-bindingproteinArtP	5	5	31	26.893	NaN	1.1253	2.2125	NaN	NaN	NaN	NaN	0.17031	1.14568	NaN	NaN	NaN	180450000	94647000	85804000	18576000	0	7125700	6494300	68945000	79310000	0	0	0	0	0	0
peg.4038ArginineABCtransporter,periplasmicarginine-bindingproteinArtI	4	4	38	27.643	NaN	NaN	NaN	NaN	1.1525	1.0092	NaN	NaN	NaN	NaN	0.204767	0.0132121	111450000	19261000	92193000	0	0	0	0	0	0	0	0	17909000	48054000	1352100	44140000
peg.4041ArginineABCtransporter,periplasmicarginine-bindingproteinArtJ	2	2	14.8	26.677	NaN	NaN	NaN	NaN	1.1868	NaN	NaN	NaN	NaN	NaN	0.247077	NaN	89623000	19543000	70080000	0	0	0	0	0	0	0	0	19543000	44593000	0	25488000
peg.4049PutrescineABCtransporterputrescine-bindingproteinPotF(TC3.A.1.11.2)	8	8	33	40.835	NaN	NaN	NaN	NaN	1.0477	0.61302	NaN	NaN	NaN	NaN	0.0672257	-0.705994	533670000	201490000	332180000	0	0	0	0	0	0	0	0	123880000	177320000	77604000	154860000
peg.407Acetolactatesynthaselargesubunit(EC2.2.1.6)	4	4	10.3	60.128	NaN	0.95169	NaN	NaN	NaN	NaN	NaN	-0.0714364	NaN	NaN	NaN	NaN	7684200	4888300	2795800	0	0	4888300	2795800	0	0	0	0	0	0	0	0
peg.4089hypotheticalprotein	5	5	17.8	64.682	NaN	NaN	NaN	0.95117	NaN	NaN	NaN	NaN	NaN	-0.0722248	NaN	NaN	199510000	101040000	98469000	0	0	0	0	72246000	73831000	28792000	24638000	0	0	0	0
peg.4090Phageprotein	11	11	72	23.857	0.92817	0.96253	1.094	0.93011	1.2769	NaN	-0.107539	-0.0550966	0.129613	-0.104527	0.352646	NaN	1599300000	923650000	675680000	381550000	224500000	212770000	83371000	139370000	41186000	135660000	64210000	50129000	179200000	4170100	83208000
peg.4111D-alanyl-D-alaninecarboxypeptidase(EC3.4.16.4)	15	14	46.4	43.788	1.0647	1.2854	0.6718	0.99956	NaN	NaN	0.090447	0.362217	-0.573896	-0.000634928	NaN	NaN	770360000	498590000	271770000	186130000	121720000	154350000	108910000	124360000	29213000	23052000	11925000	10682000	0	0	0
peg.4120Oligopeptidetransportsubstrate-bindingprotein@GlutathioneABCtransportersubstrate-bindingproteinGsiB	10	10	32	56.459	0.65751	0.68435	NaN	NaN	0.98263	0.85959	-0.604915	-0.547194	NaN	NaN	-0.0252798	-0.218279	829350000	265060000	564290000	68946000	33491000	3397600	1956000	0	0	0	0	110340000	192360000	82378000	336480000
peg.4121OligopeptidetransportATP-bindingprotein@GlutathioneABCtransporterATP-bindingproteinGsiA	7	7	20.4	68.592	NaN	NaN	1.016	1.5638	NaN	NaN	NaN	NaN	0.0229004	0.645056	NaN	NaN	42811000	26117000	16694000	0	0	0	0	22977000	12556000	3140200	4138500	0	0	0	0
peg.4133PutativeATPasecomponentofABCtransporterwithduplicatedATPasedomain	4	4	13.4	59.683	NaN	NaN	NaN	NaN	NaN	NaN	NaN	NaN	NaN	NaN	NaN	NaN	8440700	0	8440700	0	0	0	0	0	0	0	0	0	8440700	0	0
peg.4135L,D-transpeptidaseYbiS;peg.2412L,D-transpeptidaseErfK	8	8	37.7	35.649	0.6815	NaN	NaN	NaN	1.2427	0.98505	-0.553214	NaN	NaN	NaN	0.313478	-0.0217311	455410000	169830000	285580000	14179000	6306600	19124000	0	0	0	0	0	79454000	149320000	57072000	129950000
peg.4142OutermembraneproteinXprecursor	11	11	55.3	18.463	NaN	NaN	0.8546	0.87556	1.1342	1.3021	NaN	NaN	-0.226679	-0.191722	0.181675	0.38084	1980200000	1332000000	648160000	3032200	0	3672100	6025200	864320000	552070000	416580000	16590000	22107000	33653000	22308000	39822000
peg.4146Non-specificDNA-bindingproteinDps/Iron-bindingferritin-likeantioxidantprotein/Ferroxidase(EC1.16.3.1)	7	7	55.1	18.708	0.95408	NaN	0.97783	1.1232	NaN	NaN	-0.0678179	NaN	-0.0323444	0.167615	NaN	NaN	925730000	456560000	469170000	6252000	5067900	0	0	393150000	432910000	57158000	31199000	0	0	0	0
peg.4147GlutamineABCtransporter,periplasmicglutamine-bindingprotein(TC3.A.1.3.2)	4	4	23.8	27.152	NaN	NaN	NaN	NaN	1.2054	0.96661	NaN	NaN	NaN	NaN	0.269512	-0.0489942	312830000	94762000	218070000	0	0	0	0	0	0	0	0	52248000	130910000	42515000	87161000
peg.4149GlutaminetransportATP-bindingproteinGlnQ(TC3.A.1.3.2)	2	2	13.3	26.677	NaN	NaN	NaN	NaN	NaN	NaN	NaN	NaN	NaN	NaN	NaN	NaN	2051800	2051800	0	2051800	0	0	0	0	0	0	0	0	0	0	0
peg.415123SrRNA(adenine(1618)-N(6))-methyltransferase(EC2.1.1.181)	1	1	11.8	33.894	NaN	NaN	1.269	NaN	NaN	NaN	NaN	NaN	0.343692	NaN	NaN	NaN	22102000	10871000	11231000	0	0	0	0	10871000	11231000	0	0	0	0	0	0
peg.4158ATP-dependentRNAhelicaseRhlE	7	7	22.2	49.722	1.1079	1.1282	1.0611	0.92752	0.9796	NaN	0.147828	0.174023	0.0855606	-0.10855	-0.0297353	NaN	292690000	160470000	132220000	10829000	8011300	6313100	3521600	103050000	78798000	19824000	10643000	20447000	31250000	0	0
peg.4165Predictedmembranefusionprotein(MFP)componentofeffluxpump,membraneanchorproteinYbhG	2	2	8.2	36.013	1.3087	NaN	NaN	NaN	NaN	NaN	0.388134	NaN	NaN	NaN	NaN	NaN	8625200	4560900	4064300	4560900	4064300	0	0	0	0	0	0	0	0	0	0
peg.4166ABCtransportermultidrugeffluxpump,fusedATP-bindingdomains	2	2	6.2	63.332	NaN	NaN	1.1117	NaN	NaN	NaN	NaN	NaN	0.152768	NaN	NaN	NaN	754590000	400780000	353810000	0	0	0	0	400780000	353810000	0	0	0	0	0	0
peg.4199Pectinesterase(EC3.1.1.11)	13	13	40.7	45.556	0.89371	1.0059	0.98986	NaN	1.2128	1.2466	-0.162121	0.00848693	-0.0147036	NaN	0.278342	0.317999	506890000	293750000	213140000	147290000	87663000	59548000	33235000	50438000	32906000	19188000	0	8319500	22291000	8964200	37049000
peg.4212Putativephosphatase	4	4	19.9	29.932	NaN	NaN	0.61873	NaN	NaN	NaN	NaN	NaN	-0.692618	NaN	NaN	NaN	41003000	28603000	12400000	0	0	0	0	28603000	12400000	0	0	0	0	0	0
peg.4218PutativemolybdenumtransportATP-bindingproteinmodF	10	10	30.8	53.848	NaN	NaN	0.65493	NaN	1.233	1.0937	NaN	NaN	-0.610587	NaN	0.302173	0.129217	118100000	74468000	43637000	0	0	0	0	49282000	28811000	17877000	0	4100100	7541800	3208400	7284300
peg.4219UDP-N-acetylglucosamine4-epimerase(EC5.1.3.7)/UDP-glucose4-epimerase(EC5.1.3.2)	7	7	29.9	36.99	0.90028	0.52409	NaN	NaN	0.98719	0.92193	-0.151554	-0.932114	NaN	NaN	-0.0186003	-0.117271	404170000	165500000	238680000	18867000	6576200	14417000	1293000	0	0	0	0	78027000	119320000	54186000	111490000
peg.4221Galactokinase(EC2.7.1.6)	3	3	15.4	41.305	NaN	NaN	NaN	NaN	NaN	0.39412	NaN	NaN	NaN	NaN	NaN	-1.34329	9906000	6778300	3127800	0	0	0	0	0	0	0	0	0	0	6778300	3127800
peg.4223Phosphoglyceratemutase(EC5.4.2.11)	19	19	71.2	28.318	1.022	NaN	NaN	NaN	1.0027	1.1026	0.0313951	NaN	NaN	NaN	0.00388999	0.140909	3237000000	1123900000	2113100000	24160000	17740000	0	0	0	0	0	0	715660000	1260800000	384100000	834540000
peg.42242-keto-3-deoxy-D-arabino-heptulosonate-7-phosphatesynthaseIalpha(EC2.5.1.54)	6	5	25.1	37.94	NaN	1.0485	0.95913	NaN	1.0563	1.036	NaN	0.0683268	-0.0602017	NaN	0.0790197	0.051024	328830000	157790000	171030000	0	6418900	5444600	3048700	104430000	73960000	0	0	26050000	41643000	21866000	45964000
peg.4231Tol-Palsystempeptidoglycan-associatedlipoproteinPAL	6	6	45.4	18.863	NaN	1.1227	0.87907	0.90455	1.1879	NaN	NaN	0.166972	-0.18595	-0.144728	0.248413	NaN	1206300000	726880000	479420000	15185000	0	8177100	6896700	603300000	383810000	75184000	24485000	25036000	53277000	0	10948000
peg.4232Tol-PalsystembetapropellerrepeatproteinTolB	16	16	59.1	45.912	0.79621	0.6979	NaN	NaN	1.2119	1.0194	-0.328779	-0.518908	NaN	NaN	0.277271	0.0277203	543910000	242280000	301630000	66272000	26784000	68236000	19369000	0	0	0	0	71398000	143940000	36371000	111540000
peg.4233TolAprotein	5	5	16.1	44.703	1.2185	1.5103	1.3736	1.845	NaN	NaN	0.285106	0.594835	0.457962	0.883621	NaN	NaN	293280000	181880000	111400000	31497000	27149000	26806000	14312000	75674000	32441000	47902000	37496000	0	0	0	0
peg.4235Tol-PalsystemproteinTolQ	6	6	36.5	25.616	1.2021	1.5151	1.2215	1.272	NaN	NaN	0.265557	0.599413	0.288654	0.347099	NaN	NaN	190860000	102230000	88632000	18392000	20728000	8949400	12048000	50362000	43395000	24529000	12461000	0	0	0	0
peg.4240CytochromedubiquinoloxidasesubunitI(EC1.10.3.-)	8	8	13	58.05	1.2465	1.4524	1.1794	1.5191	NaN	NaN	0.317883	0.538439	0.238053	0.603217	NaN	NaN	986040000	554560000	431470000	22155000	5702700	42704000	21527000	374260000	311190000	115440000	93057000	0	0	0	0
peg.4243Succinyl-CoAligase[ADP-forming]alphachain(EC6.2.1.5)	10	10	45.7	29.808	1.1829	0.81147	NaN	NaN	0.97702	0.918	0.242328	-0.30139	NaN	NaN	-0.03354	-0.123434	1144900000	432280000	712650000	67706000	5737800	96141000	27290000	0	0	0	0	165340000	372230000	103100000	307390000
peg.4244Succinyl-CoAligase[ADP-forming]betachain(EC6.2.1.5)	21	21	61.6	41.502	0.9342	0.94402	0.62386	0.50506	0.95968	0.96578	-0.0981967	-0.0831107	-0.680706	-0.985473	-0.0593746	-0.0502335	3552400000	1530600000	2021700000	187120000	118450000	238610000	96008000	71082000	15754000	12079000	1409500	727180000	996940000	294580000	793190000
peg.4245Dihydrolipoamidesuccinyltransferasecomponent(E2)of2-oxoglutaratedehydrogenasecomplex(EC2.3.1.61)	22	22	46.8	44.214	1.1398	1.2183	1.0235	1.2266	1.0065	1.0014	0.188781	0.284869	0.0335111	0.294665	0.00934718	0.00201835	3783100000	2022000000	1761200000	419070000	363130000	242580000	135870000	1090200000	722950000	45152000	33286000	139440000	280240000	85546000	225690000
peg.42462-oxoglutaratedehydrogenaseE1component(EC1.2.4.2)	37	37	50.4	105.2	1.0278	1.1978	1.0536	1.0138	0.92713	1.023	0.0395595	0.260387	0.0753272	0.0197731	-0.109156	0.0328061	3707200000	1977300000	1729900000	356690000	222290000	346800000	219310000	591120000	448130000	100810000	68067000	309230000	358760000	272660000	413350000
peg.4247Succinatedehydrogenaseiron-sulfurprotein(EC1.3.5.1)	8	8	37.4	26.724	1.2816	1.6049	NaN	NaN	NaN	NaN	0.357946	0.682483	NaN	NaN	NaN	NaN	20156000	14101000	6054700	10059000	3261500	4042400	2793200	0	0	0	0	0	0	0	0
peg.4248Succinatedehydrogenaseflavoproteinsubunit(EC1.3.5.1)	20	20	48.4	60.652	1.2158	1.5192	NaN	1.0576	NaN	NaN	0.281906	0.603312	NaN	0.0807941	NaN	NaN	392660000	221410000	171250000	108530000	107170000	67313000	35679000	21096000	0	24466000	28399000	0	0	0	0
peg.4252Citratesynthase(si)(EC2.3.3.1)	25	25	71.7	48.001	0.9063	0.92455	NaN	NaN	1.0027	1.0072	-0.141939	-0.113177	NaN	NaN	0.00388999	0.0103502	3260700000	1485200000	1775500000	484750000	326330000	450080000	215400000	0	0	0	0	338440000	650860000	211930000	582930000
peg.4261FIG137478:HypotheticalproteinYbgI	5	5	34.4	27.039	0.76595	NaN	NaN	NaN	NaN	NaN	-0.384678	NaN	NaN	NaN	NaN	NaN	11881000	7340600	4540300	7340600	4540300	0	0	0	0	0	0	0	0	0	0
peg.4268OsmosensitiveK+channelhistidinekinaseKdpD(EC2.7.3.-)	2	2	4.6	98.789	NaN	NaN	NaN	NaN	NaN	1.0018	NaN	NaN	NaN	NaN	NaN	0.00259443	54683000	15405000	39278000	0	0	0	0	0	0	0	0	0	0	15405000	39278000
peg.4271Phosphoglucomutase(EC5.4.2.2)	15	15	38.8	58.39	0.95095	0.87024	0.8098	0.53429	0.92889	0.97545	-0.0725586	-0.200515	-0.304362	-0.904305	-0.10642	-0.0358602	2435500000	1336800000	1098800000	52853000	30565000	41768000	20316000	820450000	379280000	140070000	76526000	170580000	304710000	111040000	287360000
peg.4272SeqAprotein,negativemodulatorofinitiationofreplication	8	8	50.5	20.368	NaN	NaN	1.0696	1.3073	NaN	NaN	NaN	NaN	0.0970713	0.38659	NaN	NaN	443070000	266560000	176500000	0	0	0	0	227860000	153260000	29284000	23248000	9420400	0	0	0
peg.4280Glutaminyl-tRNAsynthetase(EC6.1.1.18)	17	17	38.2	63.611	1.1557	1.1016	NaN	NaN	1.2822	1.2207	0.208767	0.139601	NaN	NaN	0.358621	0.287709	394880000	109120000	285750000	12770000	9321500	45899000	47718000	0	0	0	0	28481000	117740000	21975000	110970000
peg.4281PTSsystem,N-acetylglucosamine-specificIIAcomponent(EC2.7.1.69)/PTSsystem,N-acetylglucosamine-specificIIBcomponent(EC2.7.1.69)/PTSsystem,N-acetylglucosamine-specificIICcomponent(EC2.7.1.69)	6	6	22.6	68.139	1.3164	1.3443	1.0398	0.99943	NaN	NaN	0.396598	0.426855	0.0563061	-0.000822569	NaN	NaN	2453300000	1374700000	1078600000	4029400	3344400	7944100	7083900	1160600000	904980000	202140000	163180000	0	0	0	0
peg.4283Glucosamine-6-phosphatedeaminase(EC3.5.99.6)	3	3	19.2	29.684	NaN	0.80051	NaN	NaN	NaN	NaN	NaN	-0.321009	NaN	NaN	NaN	NaN	23517000	18061000	5456200	0	0	18061000	5456200	0	0	0	0	0	0	0	0
peg.4284N-acetylglucosamine-6-phosphatedeacetylase(EC3.5.1.25)	3	3	12.6	41.287	NaN	0.6488	NaN	NaN	NaN	NaN	NaN	-0.624154	NaN	NaN	NaN	NaN	12747000	9944600	2802800	4929100	0	5015500	2802800	0	0	0	0	0	0	0	0
peg.4286PhosphataseNagDpredictedtoactinN-acetylglucosamineutilizationsubsystem	1	1	6	27.33	NaN	NaN	NaN	NaN	NaN	NaN	NaN	NaN	NaN	NaN	NaN	NaN	30129000	30129000	0	0	0	0	0	14422000	0	15707000	0	0	0	0	0
peg.4287Asparaginesynthetase[glutamine-hydrolyzing](EC6.3.5.4)	10	10	28.5	62.458	NaN	NaN	NaN	NaN	1.0541	1.0814	NaN	NaN	NaN	NaN	0.0760118	0.1129	558530000	166430000	392100000	0	0	0	0	45651000	0	8080500	0	61854000	184170000	50842000	207930000
peg.4289tRNA-i(6)A37methylthiotransferase(EC2.8.4.3)	5	5	20	53.55	NaN	NaN	NaN	NaN	NaN	1.3292	NaN	NaN	NaN	NaN	NaN	0.410558	14366000	3965700	10400000	0	0	0	0	0	0	0	0	0	0	3965700	10400000
peg.4290Phosphatestarvation-inducibleproteinPhoH,predictedATPase	7	7	27.9	39.238	NaN	NaN	NaN	NaN	NaN	1.9052	NaN	NaN	NaN	NaN	NaN	0.929942	60152000	19295000	40858000	3916100	3292600	0	0	0	0	0	0	10988000	0	4390400	37565000
peg.4294GlutamateAspartateperiplasmicbindingproteinprecursorGltI(TC3.A.1.3.4)	6	6	34	33.472	NaN	NaN	NaN	NaN	1.1922	1.0508	NaN	NaN	NaN	NaN	0.253626	0.0714881	292730000	93578000	199150000	4964700	0	3479600	0	0	0	0	0	53067000	107230000	32067000	91929000
peg.4297GlutamateAspartatetransportATP-bindingproteinGltL(TC3.A.1.3.4)	2	2	18.7	26.587	1.0784	1.31	NaN	NaN	NaN	NaN	0.108892	0.389567	NaN	NaN	NaN	NaN	72660000	51833000	20827000	15772000	17630000	5526300	3197700	30534000	0	0	0	0	0	0	0
peg.42Single-strandedDNA-bindingprotein;peg.5524Single-strandedDNA-bindingprotein	2	2	11.8	16.701	NaN	NaN	0.98878	NaN	NaN	NaN	NaN	NaN	-0.0162785	NaN	NaN	NaN	232370000	149140000	83228000	0	0	0	0	149140000	83228000	0	0	0	0	0	0
peg.4302Leucyl-tRNAsynthetase(EC6.1.1.4)	25	25	41.7	96.994	0.98527	0.93324	NaN	NaN	0.99421	0.9905	-0.0214089	-0.09968	NaN	NaN	-0.00837747	-0.0137712	1825100000	695320000	1129700000	50380000	27292000	93292000	45200000	0	0	0	0	320130000	531870000	231520000	525370000
peg.4303LPS-assemblylipoproteinRlpBprecursor(RarelipoproteinB)	4	4	38.8	21.425	0.75771	NaN	0.81546	0.71248	1.7304	NaN	-0.400282	NaN	-0.294314	-0.489079	0.791106	NaN	547320000	356620000	190690000	18517000	10463000	8487800	0	240560000	107670000	66251000	34933000	22806000	23871000	0	13758000
peg.4309Penicillin-bindingprotein2(PBP-2)	3	3	7.6	70.981	NaN	NaN	0.69622	NaN	NaN	NaN	NaN	NaN	-0.522385	NaN	NaN	NaN	62889000	43576000	19312000	0	0	0	0	43576000	19312000	0	0	0	0	0	0
peg.4311Septum-associatedrarelipoproteinA	3	3	10.7	39.1	0.85144	NaN	NaN	NaN	NaN	NaN	-0.232023	NaN	NaN	NaN	NaN	NaN	18348000	12448000	5900900	12448000	5900900	0	0	0	0	0	0	0	0	0	0
peg.4312D-alanyl-D-alaninecarboxypeptidase(EC3.4.16.4)	21	20	53.4	46.658	1.0849	1.2222	0.93096	0.9787	NaN	NaN	0.117562	0.28948	-0.103209	-0.0310614	NaN	NaN	1089100000	642920000	446170000	335190000	260140000	50172000	55955000	211370000	114620000	46190000	15455000	0	0	0	0
peg.4326AlkylhydroperoxidereductaseproteinF(EC1.6.4.-)	5	5	15.2	56.018	NaN	0.84741	NaN	NaN	NaN	1.179	NaN	-0.238868	NaN	NaN	NaN	0.237564	83329000	21400000	61929000	0	0	6467200	2203900	0	0	0	0	0	12475000	14933000	47250000
peg.4327AlkylhydroperoxidereductaseproteinC(EC1.6.4.-)	4	4	38	20.763	NaN	NaN	NaN	NaN	1.0449	1.004	NaN	NaN	NaN	NaN	0.0633648	0.0057592	318520000	92231000	226290000	0	0	0	0	0	0	0	0	59436000	146790000	32795000	79498000
peg.4332Glutamine-dependent2-keto-4-methylthiobutyratetransaminase	11	11	44.6	42.783	NaN	NaN	NaN	NaN	NaN	NaN	NaN	NaN	NaN	NaN	NaN	NaN	50993000	17044000	33949000	780410	0	1558000	0	0	0	0	0	7072600	17580000	7633100	16369000
peg.43332,3-diketo-5-methylthiopentyl-1-phosphateenolase-phosphatase(EC3.1.3.77)	4	4	28.8	25.517	NaN	NaN	NaN	NaN	1.0239	NaN	NaN	NaN	NaN	NaN	0.0340749	NaN	28380000	11989000	16392000	0	0	0	0	0	0	0	0	11989000	16392000	0	0
peg.4335Biotinsulfoxidereductase	8	8	16.8	85.26	NaN	NaN	NaN	NaN	NaN	0.90536	NaN	NaN	NaN	NaN	NaN	-0.143437	27579000	7605900	19973000	0	0	0	0	0	0	0	0	0	0	7605900	19973000
peg.4336ABC-typesugartransportsystem,periplasmiccomponent	13	13	71.8	35.178	0.74321	1.2383	NaN	NaN	1.1134	1.1286	-0.428158	0.308361	NaN	NaN	0.154972	0.174534	1069200000	330790000	738370000	5866700	2132800	3304900	2025900	0	0	0	0	210180000	408280000	111440000	325930000
peg.4341Putativeoxidoreductase	12	12	45.6	36.86	NaN	NaN	NaN	NaN	NaN	NaN	NaN	NaN	NaN	NaN	NaN	NaN	16311000	4578600	11733000	1971700	0	2606800	0	0	0	0	0	0	5860000	0	5872700
peg.4343Methylthioribulose-1-phosphatedehydratase(EC4.2.1.109)	2	2	13.4	22.872	1.0463	NaN	NaN	NaN	0.73212	0.74977	0.0652966	NaN	NaN	NaN	-0.449848	-0.41548	106520000	47662000	58853000	5105700	4892800	5008400	0	0	0	0	0	21540000	28562000	16008000	25399000
peg.4351Methylthioribose-1-phosphateisomerase(EC5.3.1.23)	6	6	35.7	36.088	NaN	NaN	NaN	NaN	1.207	NaN	NaN	NaN	NaN	NaN	0.271426	NaN	58280000	22810000	35470000	0	0	0	0	0	0	0	0	22810000	35470000	0	0
peg.43525-methylthioribosekinase(EC2.7.1.100)	7	7	21.6	44.591	NaN	NaN	NaN	NaN	0.86455	NaN	NaN	NaN	NaN	NaN	-0.209979	NaN	60594000	20180000	40414000	0	0	0	0	0	0	0	0	20180000	20665000	0	19748000
peg.4354PutativesugarABCtransporterprecursor	8	8	39.3	37.641	1.0333	NaN	NaN	NaN	1.0772	0.87369	0.0472592	NaN	NaN	NaN	0.107286	-0.194807	917640000	318470000	599170000	29558000	20717000	0	0	0	0	0	0	156500000	296230000	132410000	282220000
peg.4357Glyceroldehydrogenase(EC1.1.1.6)	5	5	23.8	38.767	NaN	NaN	0.57079	NaN	1.1792	1.1603	NaN	NaN	-0.808968	NaN	0.237808	0.214498	56881000	31806000	25076000	0	0	0	0	23864000	10733000	0	0	4610900	7234100	3330300	7108700
peg.43642,3-dihydro-2,3-dihydroxybenzoatedehydrogenase(EC1.3.1.28)[enterobactin]siderophore@2,3-dihydro-2,3-dihydroxybenzoatedehydrogenase(EC1.3.1.28)ofsiderophorebiosynthesis	9	9	49.8	26.414	NaN	NaN	0.46047	NaN	0.97746	0.86378	NaN	NaN	-1.11882	NaN	-0.0328904	-0.211264	91289000	46716000	44572000	0	0	0	0	27813000	12863000	0	0	10799000	17213000	8103700	14496000
peg.4365Isochorismatase(EC3.3.2.1)[enterobactin]siderophore/Apo-arylcarrierdomainofEntB@Isochorismatase(EC3.3.2.1)ofsiderophorebiosynthesis	8	8	34.3	31.987	1.4088	NaN	NaN	NaN	0.78487	0.73703	0.494467	NaN	NaN	NaN	-0.349474	-0.440205	662220000	212020000	450210000	7624700	4584500	3417100	4546000	0	19332000	0	0	139550000	241730000	61428000	180010000
peg.43662,3-dihydroxybenzoate-AMPligase(EC2.7.7.58)[enterobactin]siderophore@2,3-dihydroxybenzoate-AMPligase(EC2.7.7.58)ofsiderophorebiosynthesis	17	17	49.3	58.989	0.86489	0.73	NaN	NaN	0.91154	0.87894	-0.209411	-0.454032	NaN	NaN	-0.133622	-0.186163	550080000	166670000	383410000	7114300	4630100	10076000	4597200	0	0	0	0	75098000	170460000	74385000	203720000
peg.4367Isochorismatesynthase(EC5.4.4.2)[enterobactin]siderophore@Isochorismatesynthase(EC5.4.4.2)ofsiderophorebiosynthesis	11	11	36.1	42.886	NaN	0.60821	0.65652	0.65345	1.018	0.95949	NaN	-0.717358	-0.607089	-0.613851	0.0257376	-0.0596603	1305300000	795580000	509760000	0	0	13434000	3722600	540440000	228820000	124730000	39652000	64618000	136600000	52367000	100970000
peg.4368Ferricenterobactin-bindingperiplasmicproteinFepB(TC3.A.1.14.2)	3	3	20.1	34.126	NaN	NaN	NaN	NaN	0.69051	NaN	NaN	NaN	NaN	NaN	-0.534266	NaN	29278000	7691000	21587000	0	0	0	0	0	0	0	0	7691000	8649600	0	12938000
peg.4369EnterobactinexporterEntS	2	2	5.3	43.069	NaN	NaN	0.99789	1.1953	NaN	NaN	NaN	NaN	-0.00304731	0.257373	NaN	NaN	51601000	27123000	24478000	0	0	0	0	17711000	17444000	9412400	7033700	0	0	0	0
peg.4373EnterobactinsynthetasecomponentF,serineactivatingenzyme(EC2.7.7.-)	45	45	44.6	140.94	NaN	NaN	0.58687	0.65648	0.90676	0.87407	NaN	NaN	-0.768887	-0.607177	-0.141207	-0.194179	1571500000	596360000	975160000	0	0	0	0	87789000	26301000	38893000	4170900	244230000	484250000	225460000	460440000
peg.4376TonB-dependentreceptor;OutermembranereceptorforferricenterobactinandcolicinsB,D	43	43	60.1	82.324	0.81158	0.76112	0.84089	0.82796	1.0074	0.9817	-0.301195	-0.393804	-0.250011	-0.272367	0.0106367	-0.0266459	31603000000	19058000000	12546000000	259280000	147790000	93735000	15026000	13496000000	7435000000	3530700000	1707100000	840690000	1454000000	837260000	1787000000
peg.4391Inhibitorofvertebratelysozyme	1	1	14.2	15.822	NaN	NaN	NaN	NaN	NaN	NaN	NaN	NaN	NaN	NaN	NaN	NaN	19256000	19256000	0	0	0	2198200	0	17058000	0	0	0	0	0	0	0
peg.4394Betainealdehydedehydrogenase(EC1.2.1.8)	4	4	18.4	52.901	NaN	NaN	0.80576	NaN	NaN	NaN	NaN	NaN	-0.311578	NaN	NaN	NaN	16125000	9731700	6393500	0	0	0	0	9731700	6393500	0	0	0	0	0	0
peg.4397Dipeptide-bindingABCtransporter,periplasmicsubstrate-bindingcomponent(TC3.A.1.5.2);Putativehemin-bindinglipoprotein	13	13	45.8	56.859	0.54115	NaN	NaN	NaN	1.0785	0.94906	-0.8859	NaN	NaN	NaN	0.109026	-0.0754288	713840000	282870000	430970000	22650000	8012700	6022000	0	0	0	0	0	167120000	259530000	87077000	163420000
peg.4418ATPase,P-type(transporting),HADsuperfamily,subfamilyIC	14	14	18.4	98.512	1.3428	NaN	1.1163	1.1522	NaN	NaN	0.425244	NaN	0.158725	0.204391	NaN	NaN	1043100000	552540000	490540000	1786900	2350700	0	0	390660000	355030000	160090000	133160000	0	0	0	0
peg.4453Ferrichrome-ironreceptor	17	17	40.7	79.251	0.99995	0.55082	0.87118	0.8398	0.86548	0.74862	-7.21485e-05	-0.860347	-0.198957	-0.251882	-0.208428	-0.417695	1860400000	1077200000	783230000	20604000	3339400	1686400	696900	627470000	387780000	303850000	133100000	103050000	134200000	20503000	124120000
peg.4454FIG00731415:hypotheticalprotein	4	4	20.3	39.032	NaN	NaN	NaN	NaN	NaN	NaN	NaN	NaN	NaN	NaN	NaN	NaN	31722000	26479000	5242800	0	0	0	0	23292000	0	3187900	0	0	5242800	0	0
peg.4467Aldo/ketoreductase,SCO4109family	3	3	20.8	34.14	NaN	NaN	NaN	NaN	NaN	NaN	NaN	NaN	NaN	NaN	NaN	NaN	1825900	0	1825900	0	0	0	0	0	0	0	0	0	0	0	1825900
peg.4468ABCtransporter,substrate-bindingprotein	2	2	20.9	28.172	NaN	NaN	NaN	NaN	1.2659	NaN	NaN	NaN	NaN	NaN	0.340163	NaN	25946000	6642400	19303000	0	0	0	0	0	0	0	0	6642400	19303000	0	0
peg.4475Putativeperiplasmicsubstrate-bindingtransportprotein	2	2	11.3	41.294	NaN	NaN	NaN	NaN	NaN	NaN	NaN	NaN	NaN	NaN	NaN	NaN	38196000	0	38196000	0	0	0	0	0	0	0	0	0	23082000	0	15114000
peg.4547hypotheticalprotein	2	2	10.1	18.18	NaN	NaN	NaN	NaN	NaN	NaN	NaN	NaN	NaN	NaN	NaN	NaN	25691000	0	25691000	0	0	0	0	0	0	0	0	0	12210000	0	13481000
peg.456MethionineABCtransportersubstrate-bindingprotein	2	2	10.8	29.103	1.1427	1.3665	NaN	NaN	NaN	NaN	0.192447	0.450485	NaN	NaN	NaN	NaN	46876000	25544000	21332000	21379000	17605000	4165600	3727600	0	0	0	0	0	0	0	0
peg.4586Methylenetetrahydrofolatedehydrogenase(NADP+)(EC1.5.1.5)/Methenyltetrahydrofolatecyclohydrolase(EC3.5.4.9)	4	4	21.2	30.973	NaN	NaN	NaN	NaN	1.1867	NaN	NaN	NaN	NaN	NaN	0.246955	NaN	131220000	45414000	85803000	0	0	3999700	0	0	0	0	0	41414000	67537000	0	18267000
peg.4588Cysteinyl-tRNAsynthetase(EC6.1.1.16)	7	7	23.9	52.167	NaN	NaN	NaN	NaN	0.77154	0.53654	NaN	NaN	NaN	NaN	-0.374187	-0.898242	34249000	13871000	20379000	0	0	0	0	0	0	0	0	5584500	10517000	8286500	9861700
peg.4589Peptidyl-prolylcis-transisomerasePpiB(EC5.2.1.8)	3	3	22.6	18.125	NaN	NaN	NaN	NaN	1.0031	NaN	NaN	NaN	NaN	NaN	0.00446549	NaN	69873000	18439000	51434000	0	0	0	0	0	0	0	0	18439000	35791000	0	15643000
peg.4592N5-carboxyaminoimidazoleribonucleotidemutase(EC5.4.99.18)	6	6	85.2	17.602	NaN	0.83142	NaN	NaN	1.1852	1.0525	NaN	-0.266351	NaN	NaN	0.245131	0.0738202	128430000	54979000	73448000	0	13800000	32011000	14173000	0	0	0	0	12373000	23357000	10595000	22119000
peg.4593N5-carboxyaminoimidazoleribonucleotidesynthase(EC6.3.4.18)	5	5	18.9	39.462	0.73302	NaN	NaN	NaN	1.005	1.0692	-0.448076	NaN	NaN	NaN	0.00719549	0.0965318	125320000	41675000	83642000	1108500	686670	0	0	0	0	0	0	33774000	67759000	6792000	15196000
peg.4609UDP-sugarhydrolase(EC3.6.1.45);5'-nucleotidase(EC3.1.3.5)	6	6	10.5	60.563	0.48158	0.32436	NaN	NaN	0.93148	1.202	-1.05415	-1.62433	NaN	NaN	-0.102403	0.265437	80282000	18182000	62100000	6466400	854110	2303600	559670	0	0	0	0	4722700	18294000	4689300	42393000
peg.4614Ferrochelatase,protohemeferro-lyase(EC4.99.1.1)	8	8	39.1	35.787	NaN	NaN	NaN	NaN	NaN	NaN	NaN	NaN	NaN	NaN	NaN	NaN	9977300	9977300	0	6882900	0	3094400	0	0	0	0	0	0	0	0	0
peg.4615Adenylatekinase(EC2.7.4.3)	4	4	24.8	23.548	NaN	NaN	NaN	NaN	0.949	0.96245	NaN	NaN	NaN	NaN	-0.07552	-0.0552165	396770000	138530000	258240000	0	0	0	0	0	0	0	0	81501000	131070000	57032000	127170000
peg.4616ChaperoneproteinHtpG	24	24	47.6	71.092	0.95827	0.83866	NaN	NaN	1.0654	0.87733	-0.0614959	-0.253842	NaN	NaN	0.0913952	-0.188808	1952500000	717090000	1235400000	72412000	42352000	37297000	8266300	0	0	0	0	250480000	521970000	356900000	662810000
peg.4620Adeninephosphoribosyltransferase(EC2.4.2.7)	3	3	32.8	20.077	NaN	NaN	NaN	NaN	0.82244	0.85358	NaN	NaN	NaN	NaN	-0.282018	-0.228402	49273000	19234000	30040000	0	0	0	0	0	0	0	0	8739500	13618000	10494000	16422000
peg.4625PotassiumeffluxsystemKefAprotein/Small-conductancemechanosensitivechannel	11	11	16.8	126.46	NaN	NaN	1.138	1.431	NaN	NaN	NaN	NaN	0.186501	0.517024	NaN	NaN	699380000	381810000	317570000	0	0	1235400	0	309170000	219900000	71400000	97678000	0	0	0	0
peg.4627AcriflavineresistanceproteinA(AcrA);peg.820AcriflavineresistanceproteinE(AcrE)	23	23	68.8	42.286	0.98779	1.1377	1.3326	1.6938	1.0121	0.99079	-0.0177237	0.18612	0.414244	0.760264	0.0173518	-0.0133488	10171000000	5350700000	4820600000	1178400000	906920000	538830000	317190000	3093600000	2924900000	501380000	588280000	24381000	62629000	14153000	20591000
peg.4628AcriflavineresistanceproteinB(AcrB);peg.819AcriflavineresistanceproteinF(AcrF)	30	30	34.7	113.32	1.022	1.2501	1.1224	1.3111	0.93182	NaN	0.0313951	0.322044	0.166587	0.390778	-0.101877	NaN	20162000000	11061000000	9100400000	106150000	71889000	175530000	103740000	7345300000	6060500000	3429600000	2717400000	4789900	104390000	0	42498000
peg.4661ATP-bindingcomponentofatransportsystem	6	6	21	65.655	NaN	NaN	0.96338	1.3752	NaN	NaN	NaN	NaN	-0.0538232	0.459641	NaN	NaN	95277000	57924000	37353000	0	0	0	0	26405000	22454000	31519000	14900000	0	0	0	0
peg.4669Peptidyl-prolylcis-transisomerasePpiD(EC5.2.1.8)	23	23	47.6	69.605	1.1381	1.4048	1.1171	1.5844	NaN	NaN	0.186627	0.490365	0.159758	0.663937	NaN	NaN	1713700000	1083200000	630510000	340020000	276010000	57851000	41942000	640940000	301230000	44344000	11333000	0	0	0	0
peg.4670DNA-bindingproteinHU-beta	3	3	43.3	9.1374	NaN	NaN	0.95527	0.98372	0.78521	NaN	NaN	NaN	-0.0660195	-0.0236804	-0.34885	NaN	523990000	308600000	215390000	0	0	0	0	270560000	182500000	26711000	16565000	11330000	16325000	0	0
peg.4671ATP-dependentproteaseLa(EC3.4.21.53)TypeI	35	35	47.3	87.471	0.97065	1.1283	1.0439	0.93254	1.0009	0.86802	-0.0429769	0.174151	0.0619835	-0.100762	0.00129789	-0.2042	9981200000	5704600000	4276600000	1737700	1264500	2508900	1266300	3859800000	2811800000	1305000000	514440000	362170000	587030000	173350000	360800000
peg.4672ATP-dependentClpproteaseATP-bindingsubunitClpX	15	15	39.6	46.293	0.90696	1.0589	0.77614	0.56333	0.99843	0.9932	-0.140889	0.0825664	-0.365611	-0.827948	-0.00226679	-0.00984383	1130400000	637370000	493030000	84603000	50419000	3963700	1840500	311770000	125430000	103630000	47278000	114250000	190740000	19153000	77317000
peg.4674Celldivisiontriggerfactor(EC5.2.1.8)	28	28	55.1	48.126	0.98669	0.91054	NaN	0.59163	1.0324	1.0026	-0.0193312	-0.135206	NaN	-0.757233	0.0460021	0.00374607	4390600000	1546700000	2843900000	365040000	252110000	31834000	19052000	0	0	6789800	4705500	611820000	1188000000	531230000	1380100000
peg.4677HypotheticallipoproteinYajGprecursor	6	6	45.3	20.835	0.89463	1.1736	0.86533	NaN	1.354	1.3583	-0.160637	0.230941	-0.208678	NaN	0.437228	0.441802	343770000	216100000	127670000	65409000	34781000	74091000	28834000	41933000	23257000	21629000	0	6978500	18488000	6063200	22309000
peg.4679CytochromeOubiquinoloxidasesubunitII(EC1.10.3.-)	7	7	18.5	34.849	1.2354	1.4714	1.1423	1.5471	NaN	NaN	0.304978	0.55719	0.191942	0.629566	NaN	NaN	768160000	403840000	364310000	112100000	126350000	63933000	48657000	171940000	143720000	55864000	45591000	0	0	0	0
peg.4680CytochromeOubiquinoloxidasesubunitI(EC1.10.3.-)	4	4	9	74.26	NaN	NaN	1.1203	1.2887	NaN	NaN	NaN	NaN	0.163885	0.365916	NaN	NaN	157220000	92305000	64918000	0	0	0	0	61291000	39613000	31014000	25304000	0	0	0	0
peg.4694FIG001943:hypotheticalproteinYajQ	3	3	28.2	18.335	NaN	NaN	NaN	NaN	1.3672	1.1919	NaN	NaN	NaN	NaN	0.451224	0.253263	73201000	22741000	50459000	0	0	0	0	0	0	0	0	13201000	28226000	9540300	22233000
peg.4698tRNA4-thiouridinesynthase(EC2.8.1.4)/Rhodanese-likedomainrequiredforthiaminesynthesis	3	3	10.4	54.716	NaN	NaN	NaN	NaN	NaN	NaN	NaN	NaN	NaN	NaN	NaN	NaN	2522300	0	2522300	0	0	0	0	0	0	0	0	0	0	0	2522300
peg.47011-deoxy-D-xylulose5-phosphatesynthase(EC2.2.1.7)	6	6	13.1	67.329	NaN	1.0292	NaN	0.75997	NaN	NaN	NaN	0.0415233	NaN	-0.395986	NaN	NaN	38901000	24434000	14467000	0	0	6804900	6303700	0	0	17629000	8163700	0	0	0	0
peg.4704Thiamine-monophosphatekinase(EC2.7.4.16)	4	4	25.1	34.697	NaN	NaN	NaN	NaN	NaN	NaN	NaN	NaN	NaN	NaN	NaN	NaN	152870000	110210000	42659000	0	0	0	0	86794000	42659000	23416000	0	0	0	0	0
peg.47066,7-dimethyl-8-ribityllumazinesynthase(EC2.5.1.78)	7	7	87.8	16.156	NaN	1.8762	NaN	1.2156	0.89991	1.0111	NaN	0.907814	NaN	0.281669	-0.152147	0.0159258	213840000	74887000	138960000	1630400	0	5515000	7232500	0	6628300	3772900	1865700	50893000	78616000	13075000	44615000
peg.4711Nucleoside-specificchannel-formingproteinTsxprecursor	6	6	26.5	33.507	1.1698	0.96358	NaN	NaN	NaN	NaN	0.226262	-0.0535236	NaN	NaN	NaN	NaN	15017000	10052000	4965600	2767500	2948200	7284300	2017400	0	0	0	0	0	0	0	0
peg.4714ProteintranslocasesubunitSecF	4	4	19.2	35.489	1.22	NaN	1.1724	NaN	NaN	NaN	0.286881	NaN	0.229465	NaN	NaN	NaN	214550000	119320000	95228000	6946600	8336800	0	0	112380000	86891000	0	0	0	0	0	0
peg.4715ProteintranslocasesubunitSecD	26	26	44.5	65.251	1.4347	1.5032	1.0715	1.3639	NaN	NaN	0.520749	0.588037	0.0996318	0.447738	NaN	NaN	3448800000	1929700000	1519100000	34189000	33840000	31043000	23080000	1358200000	1098900000	506230000	363350000	0	0	0	0
peg.4716PreproteintranslocasesubunitYajC(TC3.A.5.1.1)	3	3	39.1	11.859	1.2878	1.6377	1.0385	1.1959	NaN	NaN	0.364909	0.711671	0.0545011	0.258097	NaN	NaN	1291500000	735480000	556040000	29588000	27672000	29545000	25743000	504350000	381840000	172000000	120790000	0	0	0	0
peg.4717tRNA-guaninetransglycosylase(EC2.4.2.29)	4	4	16.5	42.567	NaN	1.1044	NaN	NaN	NaN	NaN	NaN	0.143263	NaN	NaN	NaN	NaN	35031000	17602000	17429000	15032000	0	2569800	1445200	0	0	0	0	0	10138000	0	5846300
peg.471putativeexportedprotein	5	5	17.5	61.539	0.91455	1.2353	NaN	NaN	NaN	NaN	-0.128866	0.304861	NaN	NaN	NaN	NaN	13711000	8206300	5504300	4476200	3460000	3730100	2044200	0	0	0	0	0	0	0	0
peg.4721AlkylhydroperoxidereductasesubunitC-likeprotein	2	2	16	22.369	NaN	NaN	NaN	NaN	1.2682	1.3966	NaN	NaN	NaN	NaN	0.342782	0.481919	154920000	52895000	102030000	7855000	0	0	0	0	0	0	0	27552000	65582000	17488000	36448000
peg.472Xanthinepermease	1	1	5.2	48.63	NaN	NaN	1.1796	NaN	NaN	NaN	NaN	NaN	0.238298	NaN	NaN	NaN	410290000	214200000	196090000	0	0	0	0	214200000	196090000	0	0	0	0	0	0
peg.4740ExonucleaseSbcC	4	4	8.9	117.34	NaN	NaN	NaN	NaN	1.1262	NaN	NaN	NaN	NaN	NaN	0.171463	NaN	83913000	28449000	55464000	0	0	0	0	0	0	0	0	28449000	55464000	0	0
peg.4746ShikimatekinaseIII(EC2.7.1.71)	3	3	18.6	19.4	NaN	NaN	0.84775	NaN	NaN	NaN	NaN	NaN	-0.238289	NaN	NaN	NaN	50134000	33983000	16151000	0	0	0	0	33983000	16151000	0	0	0	0	0	0
peg.4755D-alanine--D-alanineligase(EC6.3.2.4)	7	7	29.5	40.822	NaN	NaN	0.89559	NaN	1.0331	NaN	NaN	NaN	-0.15909	NaN	0.0469799	NaN	241520000	122430000	119090000	0	0	0	0	103900000	71158000	0	0	18532000	33650000	0	14282000
peg.4759SbmAprotein	2	2	6.4	46.735	NaN	NaN	NaN	NaN	NaN	NaN	NaN	NaN	NaN	NaN	NaN	NaN	10184000	10184000	0	4011600	0	6172300	0	0	0	0	0	0	0	0	0
peg.4762Porphobilinogensynthase(EC4.2.1.24)	8	8	35.8	35.455	0.90496	0.95193	NaN	NaN	0.6451	NaN	-0.144074	-0.0710726	NaN	NaN	-0.632405	NaN	165660000	89015000	76644000	28756000	15809000	44179000	20760000	0	0	0	0	16080000	23092000	0	16984000
peg.4780Putativeperiplasmicsolute-bindingprotein	2	2	11.5	28.721	NaN	NaN	NaN	NaN	NaN	NaN	NaN	NaN	NaN	NaN	NaN	NaN	28017000	14245000	13772000	0	0	0	0	0	0	0	0	14245000	0	0	13772000
peg.478Sulfate-bindingproteinSbp	10	10	41.3	36.575	NaN	NaN	NaN	NaN	1.4339	NaN	NaN	NaN	NaN	NaN	0.519944	NaN	124670000	48567000	76102000	0	0	0	0	0	0	0	0	28868000	39831000	19699000	36271000
peg.4801Glutamate5-kinase(EC2.7.2.11)/RNA-bindingC-terminaldomainPUA	3	3	9.8	39.116	NaN	NaN	NaN	NaN	NaN	NaN	NaN	NaN	NaN	NaN	NaN	NaN	95529000	84742000	10788000	2769500	0	0	0	60432000	0	21540000	10788000	0	0	0	0
peg.4802Gamma-glutamylphosphatereductase(EC1.2.1.41)	7	7	32.4	44.825	NaN	NaN	NaN	NaN	0.85008	0.92958	NaN	NaN	NaN	NaN	-0.234329	-0.105349	45778000	18491000	27287000	0	0	0	0	0	0	0	0	10449000	11886000	8042500	15401000
peg.481Triosephosphateisomerase(EC5.3.1.1)	5	5	32.5	26.909	0.96123	0.88678	NaN	NaN	0.99262	1.0315	-0.0570465	-0.173352	NaN	NaN	-0.0106866	0.0447438	741500000	263950000	477540000	15074000	8966500	15935000	7344400	0	0	0	0	164790000	275220000	68153000	186010000
peg.4842Xanthine-guaninephosphoribosyltransferase(EC2.4.2.22)	2	2	15.8	16.934	NaN	NaN	NaN	NaN	1.0232	1.1163	NaN	NaN	NaN	NaN	0.0330882	0.158725	53560000	18741000	34819000	0	0	0	0	0	0	0	0	12976000	19114000	5765000	15704000
peg.4843Cytosolnonspecificdipeptidase(EC3.4.13.18)	14	14	38.6	52.433	0.9422	1.3317	NaN	NaN	0.96213	1.0638	-0.0858948	0.413269	NaN	NaN	-0.0556962	0.0892269	947560000	317060000	630500000	15419000	10366000	2321400	1752000	0	0	0	0	189180000	338560000	110130000	279820000
peg.4848Na(+)-translocatingNADH-quinonereductasesubunitF(EC1.6.5.-)	2	2	8.6	45.281	NaN	NaN	NaN	NaN	NaN	NaN	NaN	NaN	NaN	NaN	NaN	NaN	4195300	4195300	0	0	0	4195300	0	0	0	0	0	0	0	0	0
peg.4857Butyryl-CoAdehydrogenase(EC1.3.8.1)	2	2	3.6	89.217	NaN	NaN	NaN	NaN	NaN	NaN	NaN	NaN	NaN	NaN	NaN	NaN	5769100	5769100	0	0	0	0	0	0	0	5769100	0	0	0	0	0
peg.4872MethionineABCtransporterATP-bindingprotein	11	11	50.7	37.633	1.2466	1.4013	1.1348	1.336	NaN	NaN	0.317999	0.486766	0.182438	0.41792	NaN	NaN	1561300000	867440000	693880000	18007000	14326000	26494000	18511000	573770000	475320000	249160000	185720000	0	0	0	0
peg.4874MethionineABCtransportersubstrate-bindingprotein	16	16	67.5	29.383	1.2468	1.4733	1.2407	1.3934	1.1838	0.91008	0.31823	0.559051	0.311154	0.478609	0.243425	-0.135935	3137200000	1675000000	1462300000	411310000	345030000	188270000	140190000	763560000	669090000	289320000	263350000	14300000	30562000	8208100	14056000
peg.4875ProteinRcsF	3	3	40	14.316	0.87506	0.78008	0.97895	0.82481	1.9204	NaN	-0.192546	-0.358306	-0.0306929	-0.277866	0.941407	NaN	387550000	178070000	209480000	14596000	10494000	11258000	5770100	120880000	78124000	25230000	13716000	6112400	55743000	0	45633000
peg.4877Prolyl-tRNAsynthetase(EC6.1.1.15),bacterialtype	13	13	30.6	63.523	0.93656	0.86205	0.78351	0.62752	0.86645	0.92428	-0.0945567	-0.214157	-0.351976	-0.672267	-0.206812	-0.113598	895530000	447920000	447610000	29076000	14119000	18600000	8961000	195510000	54566000	9191600	4247900	76067000	150800000	119480000	214920000
peg.4886Lysinedecarboxylase2,constitutive(EC4.1.1.18)	4	4	9.2	82.644	NaN	NaN	NaN	NaN	NaN	NaN	NaN	NaN	NaN	NaN	NaN	NaN	45595000	45595000	0	0	0	0	0	45595000	0	0	0	0	0	0	0
peg.4887Acetyl-coenzymeAcarboxyltransferasealphachain(EC6.4.1.2)	14	14	48	35.327	1.3338	1.3624	1.2087	1.0808	1.1881	1.0913	0.415542	0.44615	0.273456	0.1121	0.248656	0.126048	651940000	310620000	341310000	39062000	40064000	26977000	3673500	166420000	153100000	59656000	54302000	10337000	49069000	8173200	41106000
peg.488Guanosine-3',5'-bis(diphosphate)3'-pyrophosphohydrolase(EC3.1.7.2)/GTPpyrophosphokinase(EC2.7.6.5),(p)ppGppsynthetaseII	8	8	20.8	79.506	NaN	NaN	1.1737	0.87727	NaN	NaN	NaN	NaN	0.231064	-0.188907	NaN	NaN	139430000	72890000	66543000	0	0	0	0	60611000	61196000	12279000	5347200	0	0	0	0
peg.4891Acyl-[acyl-carrier-protein]--UDP-N-acetylglucosamineO-acyltransferase(EC2.3.1.129)	4	4	30.5	28.126	NaN	1.142	NaN	NaN	NaN	NaN	NaN	0.191563	NaN	NaN	NaN	NaN	59346000	33077000	26268000	12082000	9368800	20995000	16899000	0	0	0	0	0	0	0	0
peg.48923-hydroxyacyl-[acyl-carrier-protein]dehydratase,FabZform(EC4.2.1.59)	7	7	45	17.025	NaN	NaN	1.0134	1.0033	NaN	0.95852	NaN	NaN	0.0192037	0.00475299	NaN	-0.0611196	1435400000	874490000	560930000	0	0	0	0	647890000	370280000	206350000	114910000	0	40150000	20253000	35582000
peg.4895OutermembraneproteinassemblyfactorYaeT;peg.5516OutermembraneproteinassemblyfactorYaeT	40	40	53.2	89.982	0.89584	0.88337	0.92917	0.89041	1.4396	1.2003	-0.158687	-0.17891	-0.105985	-0.167458	0.525668	0.263395	3741500000	1893900000	1847700000	141920000	112370000	133290000	61032000	1143000000	884150000	365250000	176360000	45600000	277430000	64772000	336310000
peg.4896IntramembraneproteaseRasP/YluC,implicatedincelldivisionbasedonFtsLcleavage	5	5	16	49.05	NaN	NaN	NaN	NaN	NaN	NaN	NaN	NaN	NaN	NaN	NaN	NaN	40596000	40596000	0	0	0	0	0	40596000	0	0	0	0	0	0	0
peg.4900Ribosomerecyclingfactor	2	2	16.2	20.63	NaN	NaN	NaN	NaN	1.5452	NaN	NaN	NaN	NaN	NaN	0.627794	NaN	30422000	4801200	25621000	0	0	0	0	0	0	0	0	4801200	12442000	0	13179000
peg.4901Uridinemonophosphatekinase(EC2.7.4.22)	5	5	39	25.955	NaN	1.1776	NaN	NaN	NaN	NaN	NaN	0.23585	NaN	NaN	NaN	NaN	8582800	5145900	3436900	0	0	5145900	3436900	0	0	0	0	0	0	0	0
peg.4902TranslationelongationfactorTs	22	22	63.6	30.45	0.9552	0.92855	NaN	NaN	1.0464	1.013	-0.0661252	-0.106948	NaN	NaN	0.0654344	0.0186342	4205000000	1584400000	2620600000	131990000	114890000	216960000	104260000	0	0	0	0	733670000	1220000000	501740000	1181400000
peg.4903SSUribosomalproteinS2p(SAe)	23	23	77.2	26.699	1.1281	1.2635	1.0155	1.0354	1.0542	1.0589	0.173895	0.337426	0.0221902	0.0501883	0.0761487	0.0825664	30421000000	16538000000	13884000000	178060000	146510000	77981000	51102000	13269000000	9631800000	1494400000	898980000	931900000	1682600000	586610000	1472600000
peg.4904Methionineaminopeptidase(EC3.4.11.18)	3	3	18.2	29.236	NaN	0.74074	NaN	NaN	NaN	NaN	NaN	-0.432961	NaN	NaN	NaN	NaN	47791000	13960000	33832000	0	0	4998900	3689100	0	0	0	0	8960900	17207000	0	12936000
peg.49062,3,4,5-tetrahydropyridine-2,6-dicarboxylateN-succinyltransferase(EC2.3.1.117)	19	19	72.6	29.832	0.99432	0.92794	NaN	NaN	0.97794	1.0278	-0.0082179	-0.107897	NaN	NaN	-0.0321821	0.0395595	1282100000	496670000	785420000	50391000	41701000	91202000	50141000	0	0	0	0	226880000	418540000	128190000	275040000
peg.4907UPF0325proteinYaeH	1	1	17.2	15.096	NaN	NaN	NaN	NaN	NaN	NaN	NaN	NaN	NaN	NaN	NaN	NaN	28867000	28867000	0	0	0	0	0	28867000	0	0	0	0	0	0	0
peg.49115'-methylthioadenosinenucleosidase(EC3.2.2.16)@S-adenosylhomocysteinenucleosidase(EC3.2.2.9)	4	4	31.5	24.504	NaN	NaN	NaN	NaN	NaN	NaN	NaN	NaN	NaN	NaN	NaN	NaN	10382000	0	10382000	0	0	0	0	0	0	0	0	0	10382000	0	0
peg.4916Glutamate-1-semialdehyde2,1-aminomutase(EC5.4.3.8)	5	5	19.5	45.327	NaN	NaN	NaN	NaN	0.83823	1.0535	NaN	NaN	NaN	NaN	-0.254582	0.0751904	129170000	86259000	42910000	0	0	0	0	60845000	0	9203200	0	10810000	19531000	5400700	23379000
peg.4919FerrichydroxamateABCtransporter(TC3.A.1.14.3),ATP-bindingproteinFhuC	3	3	18.1	28.727	1.2963	NaN	NaN	1.2651	NaN	NaN	0.3744	NaN	NaN	0.339251	NaN	NaN	35487000	17731000	17757000	5612000	3762500	0	0	0	0	12119000	13994000	0	0	0	0
peg.4920FerrichydroxamateoutermembranereceptorFhuA	16	16	30.7	81.396	2.1655	NaN	1.1292	1.1643	1.2587	1.1398	1.1147	NaN	0.175301	0.219463	0.331934	0.188781	1917500000	1036400000	881110000	17569000	29807000	5072100	0	854890000	609600000	91685000	58832000	21260000	54957000	45953000	127920000
peg.4921Multimodulartranspeptidase-transglycosylase(EC2.4.1.129)(EC3.4.-.-)	22	22	35.4	95.027	NaN	NaN	1.0655	1.2284	NaN	NaN	NaN	NaN	0.0915306	0.29678	NaN	NaN	2539200000	1585800000	953450000	0	0	0	0	1289500000	787540000	296220000	165900000	0	0	0	0
peg.4945Poly(A)polymerase(EC2.7.7.19)	6	6	13.9	52.4	NaN	1.1371	NaN	NaN	NaN	NaN	NaN	0.185359	NaN	NaN	NaN	NaN	52364000	33014000	19350000	0	0	33014000	19350000	0	0	0	0	0	0	0	0
peg.49473-methyl-2-oxobutanoatehydroxymethyltransferase(EC2.1.2.11)	5	5	28.9	28.027	1.0119	0.9005	NaN	NaN	NaN	1.4739	0.0170667	-0.151202	NaN	NaN	NaN	0.559639	144770000	85597000	59170000	34455000	18698000	40121000	19233000	0	0	0	0	0	0	11021000	21239000
peg.4948Pantoate--beta-alanineligase(EC6.3.2.1)	4	4	18.7	31.532	NaN	0.8192	NaN	NaN	NaN	1.1256	NaN	-0.287712	NaN	NaN	NaN	0.170694	41948000	10522000	31427000	938060	0	6387000	1123200	0	0	0	0	0	14247000	3196500	16056000
peg.4953UncharacterizedABCtransporterATP-bindingproteinYadG	6	6	34.4	34.582	NaN	NaN	1.186	0.74157	NaN	NaN	NaN	NaN	0.246104	-0.431345	NaN	NaN	165820000	88350000	77470000	0	0	0	0	69416000	45496000	18934000	31973000	0	0	0	0
peg.4956Glucosedehydrogenase,PQQ-dependent(EC1.1.5.2)	24	24	35.9	86.421	1.0422	1.3514	1.0701	1.0853	NaN	NaN	0.0596321	0.434455	0.0977456	0.118094	NaN	NaN	1748200000	1028100000	720110000	180620000	122570000	218950000	162200000	543830000	325450000	84671000	91467000	0	9861300	0	8555400
peg.4965S-adenosylmethioninedecarboxylaseproenzyme(EC4.1.1.50),prokaryoticclass1A	3	3	20.1	30.492	NaN	NaN	NaN	NaN	NaN	NaN	NaN	NaN	NaN	NaN	NaN	NaN	5854700	0	5854700	0	0	0	0	0	0	0	0	0	5854700	0	0
peg.4967Aconitatehydratase2(EC4.2.1.3)@2-methylisocitratedehydratase(EC4.2.1.99)	37	37	46.6	93.574	0.9454	0.95666	NaN	0.83463	1.0258	1.0878	-0.0810032	-0.0639219	NaN	-0.260791	0.0367495	0.121413	6253900000	1909700000	4344200000	139340000	96436000	81531000	32480000	0	74833000	22967000	4349500	787240000	1748000000	878640000	2388000000
peg.496ProteinYicC	8	8	31.4	33.025	1.113	0.93101	NaN	NaN	0.99755	1.0079	0.154454	-0.103131	NaN	NaN	-0.00353892	0.0113525	93049000	51525000	41524000	8684300	3323500	31263000	13237000	0	0	0	0	6885300	12617000	4692800	12346000
peg.4972Dihydrolipoamidedehydrogenaseofpyruvatedehydrogenasecomplex(EC1.8.1.4)@Dihydrolipoamidedehydrogenase(EC1.8.1.4)	30	30	61.8	50.563	1.0454	1.1663	1.0589	1.0775	0.98064	0.99162	0.0640551	0.221939	0.0825664	0.107688	-0.0282045	-0.0121407	13167000000	6996700000	6170200000	1271000000	969830000	1622800000	922330000	2354200000	1851600000	822820000	472220000	581920000	1006900000	343880000	947260000
peg.4973Dihydrolipoamideacetyltransferasecomponentofpyruvatedehydrogenasecomplex(EC2.3.1.12)	40	40	73.7	65.915	1.1372	1.2874	1.1897	1.3321	0.93161	1.0786	0.185486	0.36446	0.250598	0.413702	-0.102202	0.10916	10125000000	5263700000	4861400000	1535300000	1120500000	995670000	713680000	1464800000	1171900000	493070000	359400000	524030000	790350000	250880000	705540000
peg.4974PyruvatedehydrogenaseE1component(EC1.2.4.1)	60	60	66.6	99.433	1.0764	1.1927	1.1853	1.0202	0.99617	1.0293	0.106214	0.254231	0.245252	0.028852	-0.00553615	0.0416635	18972000000	8930700000	10041000000	1765300000	1264900000	1486400000	914180000	2367900000	2006300000	832190000	601100000	1390400000	2532100000	1088500000	2722500000
peg.4977AromaticaminoacidtransportproteinAroP	2	2	4.6	49.55	NaN	NaN	1.4195	NaN	NaN	NaN	NaN	NaN	0.505383	NaN	NaN	NaN	116990000	73688000	43306000	0	0	0	0	73688000	43306000	0	0	0	0	0	0
peg.4982Quinolinatephosphoribosyltransferase[decarboxylating](EC2.4.2.19)	8	8	42.4	32.745	NaN	0.96372	NaN	NaN	1.1405	1.2287	NaN	-0.053314	NaN	NaN	0.189666	0.297133	141050000	68250000	72798000	0	0	39810000	20303000	0	0	0	0	26275000	48952000	2165400	3543200
peg.4986GMPreductase(EC1.7.1.7)	7	7	25.9	37.278	0.9385	0.8381	0.92672	0.46737	0.97606	1.0285	-0.0915714	-0.254806	-0.109795	-1.09736	-0.0349583	0.0405417	435990000	245810000	190170000	10158000	7556200	17962000	4693800	152140000	108590000	28576000	7322900	20381000	27562000	16591000	34453000
peg.4992ProteintranslocasesubunitSecA	24	24	34.4	101.96	1.1279	1.2497	1.159	1.1932	0.94057	0.9194	0.173639	0.321582	0.212881	0.254836	-0.0883928	-0.121235	2595600000	1373900000	1221700000	33489000	25131000	123010000	78285000	781530000	655970000	361890000	282230000	31109000	78836000	42908000	101260000
peg.4995CelldivisionproteinFtsZ(EC3.4.24.-)	11	11	37.6	40.341	0.89101	0.79973	0.80199	0.51435	1.0171	0.93431	-0.166486	-0.322415	-0.318344	-0.959178	0.0244615	-0.0980268	1400000000	724360000	675630000	33793000	18126000	29368000	12818000	454410000	314610000	57234000	21971000	73401000	150090000	76152000	158010000
peg.4996CelldivisionproteinFtsA	8	8	35.2	45.313	NaN	NaN	0.74174	0.85374	NaN	NaN	NaN	NaN	-0.431015	-0.228131	NaN	NaN	859080000	602950000	256130000	0	0	7331400	0	472790000	212700000	122830000	34758000	0	8675400	0	0
peg.4998D-alanine--D-alanineligase(EC6.3.2.4)	3	3	21.6	32.701	NaN	NaN	NaN	NaN	0.90407	NaN	NaN	NaN	NaN	NaN	-0.145494	NaN	21903000	6314300	15588000	0	0	0	0	0	0	0	0	6314300	11442000	0	4146600
peg.4999UDP-N-acetylmuramate--alanineligase(EC6.3.2.8)	3	3	11.4	53.461	NaN	NaN	NaN	NaN	NaN	NaN	NaN	NaN	NaN	NaN	NaN	NaN	10652000	10652000	0	0	0	0	0	0	0	10652000	0	0	0	0	0
peg.49Beta-lactamase(EC3.5.2.6);peg.1Beta-lactamase	23	23	53.6	44.411	0.62041	0.56587	1.0597	0.70402	1.1498	1.0152	-0.688706	-0.821457	0.0836559	-0.506312	0.201383	0.021764	11938000000	3412800000	8525400000	170160000	91802000	131390000	37259000	68868000	143710000	120310000	45318000	1735200000	4475200000	1186900000	3732100000
peg.5000UDP-N-acetylglucosamine--N-acetylmuramyl-(pentapeptide)pyrophosphoryl-undecaprenolN-acetylglucosaminetransferase(EC2.4.1.227)	7	7	22.1	37.113	NaN	NaN	1.143	1.1491	NaN	NaN	NaN	NaN	0.192825	0.200504	NaN	NaN	100200000	51834000	48363000	0	0	0	0	38003000	35347000	13831000	13016000	0	0	0	0
peg.5005UDP-N-acetylmuramoylalanyl-D-glutamate--2,6-diaminopimelateligase(EC6.3.2.13)	3	3	10.3	53.328	NaN	NaN	NaN	NaN	0.89111	0.70287	NaN	NaN	NaN	NaN	-0.166325	-0.50867	34774000	16049000	18725000	0	0	0	0	3703900	0	0	0	8178500	13651000	4166900	5073400
peg.5006CelldivisionproteinFtsI[Peptidoglycansynthetase](EC2.4.1.129)	6	6	13.3	64.002	NaN	NaN	1.277	NaN	NaN	NaN	NaN	NaN	0.352758	NaN	NaN	NaN	72325000	33934000	38391000	0	0	0	0	33934000	38391000	0	0	0	0	0	0
peg.500816SrRNA(cytosine(1402)-N(4))-methyltransferaseEC2.1.1.199)	3	3	17.3	34.839	0.90262	NaN	NaN	NaN	NaN	NaN	-0.147809	NaN	NaN	NaN	NaN	NaN	14613000	8622900	5989800	8622900	5989800	0	0	0	0	0	0	0	0	0	0
peg.5010FructoserepressorFruR,LacIfamily	4	4	25.1	38.123	NaN	NaN	NaN	0.92392	NaN	NaN	NaN	NaN	NaN	-0.11416	NaN	NaN	37983000	28103000	9879700	0	0	0	0	11531000	0	16572000	9879700	0	0	0	0
peg.5011Acetolactatesynthasesmallsubunit(EC2.2.1.6)	3	3	39.3	18.035	NaN	NaN	NaN	0.39041	NaN	NaN	NaN	NaN	NaN	-1.35694	NaN	NaN	12842000	5840900	7001100	0	0	0	0	0	0	5840900	1562600	0	0	0	5438500
peg.5012Acetolactatesynthaselargesubunit(EC2.2.1.6)	10	10	31.9	63.071	NaN	0.95834	1.0413	1.052	0.95665	0.91041	NaN	-0.0613905	0.0583859	0.0731348	-0.0639369	-0.135412	964280000	528800000	435480000	0	0	21442000	8122900	215000000	88360000	111140000	35417000	99533000	137090000	81682000	166490000
peg.50152-isopropylmalatesynthase(EC2.3.3.13)	20	20	47	57.543	0.72557	0.70012	0.83527	0.74261	0.92289	0.77669	-0.462813	-0.514326	-0.259685	-0.429323	-0.115769	-0.364589	2339000000	1255200000	1083800000	1144400	11240000	8205300	752420	778690000	300500000	78520000	13116000	218270000	375100000	170390000	383070000
peg.50163-isopropylmalatedehydrogenase(EC1.1.1.85)	13	13	44.1	39.502	0.90981	NaN	NaN	NaN	0.95328	0.92053	-0.136363	NaN	NaN	NaN	-0.0690281	-0.119463	652590000	274160000	378430000	27218000	16486000	9306900	0	0	0	0	0	183490000	250250000	54141000	111690000
peg.50173-isopropylmalatedehydrataselargesubunit(EC4.2.1.33)	10	10	25.5	49.87	0.93281	0.81678	NaN	NaN	1.0594	0.97632	-0.100345	-0.291981	NaN	NaN	0.0832474	-0.034574	651900000	260180000	391720000	10887000	7878000	12455000	6002000	11079000	0	27296000	0	117070000	184370000	81393000	193460000
peg.50183-isopropylmalatedehydratasesmallsubunit(EC4.2.1.33)	3	3	32.3	22.581	NaN	NaN	NaN	NaN	0.9556	NaN	NaN	NaN	NaN	NaN	-0.0655212	NaN	29914000	12277000	17637000	0	0	0	0	0	0	0	0	12277000	17637000	0	0
peg.5029ThiaminABCtransporter,substrate-bindingcomponent	7	7	24.8	36.064	NaN	NaN	NaN	NaN	1.1852	1.1135	NaN	NaN	NaN	NaN	0.245131	0.155102	187260000	62058000	125200000	0	0	0	0	0	0	0	0	41466000	84756000	20592000	40446000
peg.502RibonucleasePH(EC2.7.7.56)	4	4	29.1	26.876	NaN	1.044	0.76306	NaN	NaN	NaN	NaN	0.0621218	-0.390132	NaN	NaN	NaN	27080000	16122000	10958000	0	0	7583400	4831500	8538900	6126400	0	0	0	0	0	0
peg.503Orotatephosphoribosyltransferase(EC2.4.2.10)	4	4	26.3	23.652	NaN	NaN	NaN	NaN	0.96538	0.91307	NaN	NaN	NaN	NaN	-0.0508311	-0.131203	52153000	18261000	33892000	0	0	0	0	0	0	0	0	16177000	24643000	2083600	9249500
peg.5040RNApolymeraseassociatedproteinRapA(EC3.6.1.-)	21	21	33.4	109.6	NaN	NaN	0.61613	0.63544	0.9662	1.1735	NaN	NaN	-0.698693	-0.654172	-0.0496063	0.230818	1585000000	958620000	626380000	0	0	0	0	753180000	342130000	78080000	31018000	87194000	146970000	40167000	106260000
peg.5046DnaJ-likeproteinDjlA	1	1	8.7	30.959	NaN	NaN	NaN	NaN	NaN	NaN	NaN	NaN	NaN	NaN	NaN	NaN	124140000	124140000	0	0	0	0	0	106120000	0	18025000	0	0	0	0	0
peg.5047OutermembraneproteinImp,requiredforenvelopebiogenesis/Organicsolventtoleranceproteinprecursor	29	29	45.7	88.487	0.75792	0.68283	0.87499	0.84672	1.3284	0.98857	-0.399882	-0.550402	-0.192662	-0.240043	0.40969	-0.016585	3733400000	2356700000	1376700000	2414500	1166700	2583900	972230	1555500000	748300000	747530000	410790000	34192000	131830000	14514000	83688000
peg.5048SurvivalproteinSurAprecursor(Peptidyl-prolylcis-transisomeraseSurA)(EC5.2.1.8)	7	7	24.3	47.062	NaN	NaN	NaN	NaN	1.2651	1.2851	NaN	NaN	NaN	NaN	0.339251	0.361881	78668000	18103000	60565000	0	0	0	0	0	0	0	0	11807000	31071000	6296600	29494000
peg.5057Carbamoyl-phosphatesynthaselargechain(EC6.3.5.5)	61	61	66.8	118	1.0108	1.013	0.76907	0.73521	1.0384	1.076	0.0154976	0.0186342	-0.378813	-0.443772	0.0543624	0.105678	30675000000	12542000000	18133000000	179260000	142640000	303690000	174830000	3829000000	2321000000	1472500000	478650000	3911400000	7049700000	2846300000	7965900000
peg.5058Carbamoyl-phosphatesynthasesmallchain(EC6.3.5.5)	17	17	67.8	41.171	1.0339	0.99685	0.84084	0.69038	0.96995	0.99845	0.0480967	-0.00455164	-0.250097	-0.534537	-0.0440177	-0.00223794	2141900000	992250000	1149700000	71041000	45797000	52559000	24880000	280050000	112290000	158290000	66772000	193820000	358830000	236490000	541100000
peg.50614-hydroxy-tetrahydrodipicolinatereductase(EC1.17.1.8)	3	3	20.5	28.647	0.86066	NaN	NaN	NaN	NaN	NaN	-0.216485	NaN	NaN	NaN	NaN	NaN	69995000	39532000	30463000	4745900	2021200	0	0	0	0	0	0	34786000	16012000	0	12430000
peg.5079Isoleucyl-tRNAsynthetase(EC6.1.1.5)	38	38	56.6	105.93	0.85838	0.94577	NaN	NaN	1.0505	1.0416	-0.220312	-0.0804387	NaN	NaN	0.0710762	0.0588013	2255400000	788780000	1466600000	42282000	23464000	56166000	11806000	0	0	0	0	369910000	674440000	320420000	756900000
peg.5081SSUribosomalproteinS20p	2	2	42.6	6.7349	NaN	NaN	1.1567	NaN	0.9993	NaN	NaN	NaN	0.210015	NaN	-0.00101024	NaN	2028200000	910230000	1118000000	0	0	0	0	708870000	519640000	0	0	201360000	365080000	0	233240000
peg.5084ChaperoneproteinDnaJ	13	13	40.1	41.01	NaN	NaN	1.056	0.44541	NaN	NaN	NaN	NaN	0.0786098	-1.16679	NaN	NaN	1355700000	800820000	554870000	0	0	0	0	762930000	545010000	37893000	9863100	0	0	0	0
peg.5085ChaperoneproteinDnaK	33	33	56.4	69.108	0.9441	0.83934	0.74967	0.70866	1.0491	0.90284	-0.0829884	-0.252673	-0.415672	-0.496834	0.0691523	-0.147458	7748300000	2737000000	5011300000	141570000	106370000	39470000	11929000	199870000	111870000	96586000	36476000	1166800000	2374000000	1092800000	2370700000
peg.508LSUribosomalproteinL28p@LSUribosomalproteinL28p,zinc-independent	7	7	52.6	9.0064	NaN	NaN	0.99663	NaN	1.0794	1.0377	NaN	NaN	-0.00487007	NaN	0.11023	0.0533895	2272200000	1183400000	1088900000	0	0	0	0	861230000	600900000	16509000	0	190070000	230570000	115540000	257410000
peg.5091Transaldolase(EC2.2.1.2)	25	25	75.4	35.266	1.0331	0.90899	NaN	NaN	1.0791	1.0445	0.0469799	-0.137664	NaN	NaN	0.109829	0.0628125	3842600000	1366100000	2476500000	86976000	62711000	58203000	33817000	0	0	0	0	754730000	1233200000	466170000	1146800000
peg.5095Threoninesynthase(EC4.2.3.1)	22	22	66.7	46.679	1.0652	0.79799	0.61755	0.50806	1.0025	1.0259	0.0911243	-0.325557	-0.695372	-0.976929	0.00360232	0.0368901	4030100000	1883700000	2146500000	22978000	15766000	3391200	1951800	705760000	237150000	91582000	13350000	677810000	834630000	382150000	1043600000
peg.5096Homoserinekinase(EC2.7.1.39)	2	2	7.4	33.249	NaN	NaN	NaN	0.7936	NaN	NaN	NaN	NaN	NaN	-0.333516	NaN	NaN	20327000	10222000	10105000	0	0	0	0	0	0	10222000	4931400	0	5173600	0	0
peg.5097Aspartokinase(EC2.7.2.4)/Homoserinedehydrogenase(EC1.1.1.3)	31	31	52.1	88.519	0.90117	0.82907	0.68608	0.74502	0.94222	0.98231	-0.150129	-0.270434	-0.543551	-0.424649	-0.0858642	-0.0257497	4218800000	2259000000	1959800000	9142800	2635300	19801000	7355100	1236400000	400870000	351900000	74101000	333300000	619070000	308490000	855750000
peg.509LSUribosomalproteinL33p@LSUribosomalproteinL33p,zinc-independent	1	1	27.3	6.4055	NaN	NaN	NaN	NaN	0.90501	NaN	NaN	NaN	NaN	NaN	-0.143994	NaN	70637000	29516000	41121000	0	0	0	0	0	0	0	0	29516000	41121000	0	0
peg.5100AerobicrespirationcontrolproteinarcA	7	7	42.4	27.272	1.1127	1.1561	0.98667	1.0808	1.0989	0.98934	0.154065	0.209266	-0.0193604	0.1121	0.13606	-0.0154617	589620000	368680000	220940000	27050000	19871000	24342000	13940000	162700000	85406000	137700000	70358000	10926000	15976000	5959500	15393000
peg.5109Solublelyticmureintransglycosylaseprecursor(EC3.2.1.-)	4	4	8.1	73.159	NaN	NaN	NaN	NaN	NaN	NaN	NaN	NaN	NaN	NaN	NaN	NaN	11581000	0	11581000	0	0	0	0	0	0	0	0	0	11581000	0	0
peg.5110ABCtransporter,ATP-bindingprotein	26	26	51.9	62.236	0.95697	0.82507	0.72932	0.70858	0.94849	1.0077	-0.0634544	-0.277412	-0.455376	-0.496997	-0.0762955	0.0110662	4436600000	2625300000	1811300000	37929000	26112000	8830400	4958600	1550700000	721570000	683430000	295540000	200950000	337820000	143400000	425330000
peg.5111NadRtranscriptionalregulator/Nicotinamide-nucleotideadenylyltransferase,NadRfamily(EC2.7.7.1)/Ribosylnicotinamidekinase(EC2.7.1.22)	5	5	18	47.187	NaN	NaN	0.98495	1.5202	NaN	NaN	NaN	NaN	-0.0218776	0.604261	NaN	NaN	134070000	105650000	28423000	0	0	0	0	78689000	16398000	26959000	12025000	0	0	0	0
peg.5112DNArepairproteinRadA	2	2	5	49.43	NaN	NaN	1.0387	NaN	NaN	NaN	NaN	NaN	0.054779	NaN	NaN	NaN	34545000	18597000	15948000	0	0	0	0	18597000	15948000	0	0	0	0	0	0
peg.5113Phosphoserinephosphatase(EC3.1.3.3)	4	4	15.2	35.193	NaN	NaN	NaN	NaN	NaN	NaN	NaN	NaN	NaN	NaN	NaN	NaN	56841000	0	56841000	0	0	0	0	0	56841000	0	0	0	0	0	0
peg.5116Purinenucleosidephosphorylase(EC2.4.2.1)	4	4	20.1	25.945	0.89415	0.84699	NaN	NaN	0.97183	0.83808	-0.161411	-0.239583	NaN	NaN	-0.0412241	-0.25484	165720000	92424000	73299000	25001000	15228000	36535000	13562000	0	0	0	0	17687000	24052000	13201000	20458000
peg.5117Phosphopentomutase(EC5.4.2.7)	4	4	13.8	44.264	NaN	NaN	NaN	NaN	1.093	0.70544	NaN	NaN	NaN	NaN	0.128293	-0.503405	95477000	31581000	63896000	0	0	0	0	0	0	0	0	11480000	34943000	20101000	28953000
peg.5119Deoxyribose-phosphatealdolase(EC4.1.2.4)	4	4	27.8	27.712	NaN	NaN	NaN	NaN	0.95391	1.1881	NaN	NaN	NaN	NaN	-0.0680749	0.248656	24668000	9203400	15464000	0	0	0	0	0	0	0	0	6795600	9111800	2407800	6352600
peg.5125Peptidechainreleasefactor3	6	6	13.4	59.629	NaN	NaN	NaN	0.95623	1.3111	0.88421	NaN	NaN	NaN	-0.0645704	0.390778	-0.177539	184290000	38135000	146160000	0	0	0	0	0	0	9119700	21958000	14798000	57238000	14217000	66962000
peg.512916SrRNA(guanine(1207)-N(2))-methyltransferase(EC2.1.1.172)	7	7	33.9	37.36	NaN	NaN	1.1815	1.1764	NaN	1.1208	NaN	NaN	0.24062	0.234379	NaN	0.164529	255190000	167230000	87960000	0	0	0	0	126860000	56297000	36474000	13214000	0	10448000	3903100	8001400
peg.515Glycosyltransferase	1	1	7.4	40.955	NaN	NaN	NaN	NaN	NaN	NaN	NaN	NaN	NaN	NaN	NaN	NaN	12898000	12898000	0	0	0	0	0	12898000	0	0	0	0	0	0	0
peg.5160TranscriptionalregulatorofRpiRfamilyincatabolicoperon	2	2	10.5	31.183	1.0811	NaN	NaN	NaN	NaN	NaN	0.1125	NaN	NaN	NaN	NaN	NaN	9138400	5072600	4065800	5072600	4065800	0	0	0	0	0	0	0	0	0	0
peg.524ADP-L-glycero-D-manno-heptose-6-epimerase(EC5.1.3.20)	16	16	59.7	34.939	1.016	0.96851	NaN	NaN	1.1003	1.1963	0.0229004	-0.0461612	NaN	NaN	0.137897	0.258579	328540000	153950000	174590000	27427000	28244000	60401000	26219000	0	0	0	0	44186000	73036000	21932000	47094000
peg.5268Cinnamylalcoholdehydrogenase/reductase(EC1.1.1.195)@Alcoholdehydrogenase(EC1.1.1.1)	4	4	18.9	36.17	0.88811	1.013	NaN	0.8043	0.93377	1.1024	-0.17119	0.0186342	NaN	-0.314194	-0.0988609	0.140648	248940000	119390000	129550000	6249000	3442000	10076000	4188300	27691000	0	23672000	12561000	27664000	42640000	24036000	66723000
peg.5286FIG000906:PredictedPermease	3	3	14.2	39.629	1.2935	1.4535	0.98697	1.0714	NaN	NaN	0.37128	0.539531	-0.0189219	0.0994973	NaN	NaN	228750000	128450000	100300000	4652300	7974800	6516100	4731300	88556000	68523000	28726000	19073000	0	0	0	0
peg.5288CytosolaminopeptidasePepA(EC3.4.11.1)	16	16	33.6	54.847	NaN	0.92225	1.03	1.1174	0.94692	1.0634	NaN	-0.11677	0.0426443	0.160146	-0.0786856	0.0886844	3675500000	2114400000	1561100000	0	0	13338000	8672600	1565300000	1100500000	457680000	294470000	49049000	86141000	29056000	71318000
peg.5290Valyl-tRNAsynthetase(EC6.1.1.9)	37	37	46	108.28	0.9038	0.87772	NaN	NaN	0.95883	0.98293	-0.145925	-0.188167	NaN	NaN	-0.060653	-0.0248394	3369800000	1244600000	2125200000	85939000	47830000	75812000	34580000	0	0	0	0	621080000	1004700000	461790000	1038000000
peg.5294Ornithinecarbamoyltransferase(EC2.1.3.3)	5	5	23.7	36.505	NaN	0.9136	NaN	NaN	1.0836	1.09	NaN	-0.130365	NaN	NaN	0.115832	0.124328	368820000	137180000	231630000	5232800	0	22098000	10587000	0	0	0	0	77880000	135670000	31974000	85378000
peg.5305Mg(2+)transportATPase,P-type(EC3.6.3.2)	8	8	12.9	99.922	NaN	NaN	1.2083	0.76429	NaN	NaN	NaN	NaN	0.272979	-0.387808	NaN	NaN	148050000	76435000	71617000	0	0	0	0	67821000	63964000	8613900	7652900	0	0	0	0
peg.531FIG136845:Rhodanese-relatedsulfurtransferase	3	3	30.1	15.586	1.1108	NaN	1.0889	1.3718	NaN	NaN	0.151599	NaN	0.122871	0.45607	NaN	NaN	349570000	203740000	145830000	42245000	27820000	14304000	0	124200000	92119000	22990000	25888000	0	0	0	0
peg.5329TldEprotein,partofTldE/TldDproteolyticcomplex	14	14	43.3	48.099	NaN	NaN	0.87994	0.86933	0.8416	0.98216	NaN	NaN	-0.184523	-0.202024	-0.248793	-0.0259701	350090000	192920000	157170000	0	0	0	0	86519000	59908000	79705000	46499000	10148000	20982000	16547000	29780000
peg.5333UDP-N-acetylmuramate:L-alanyl-gamma-D-glutamyl-meso-diaminopimelateligase(EC6.3.2.-)	4	4	16.8	49.817	NaN	NaN	NaN	NaN	0.98337	NaN	NaN	NaN	NaN	NaN	-0.0241937	NaN	11397000	4867300	6529300	0	0	0	0	0	0	0	0	4867300	6529300	0	0
peg.5334Fructose-1,6-bisphosphatase,typeI(EC3.1.3.11)	6	6	23.5	36.746	NaN	NaN	1.1647	NaN	0.94416	0.89941	NaN	NaN	0.219958	NaN	-0.0828968	-0.152949	450200000	315360000	134840000	0	0	0	0	60916000	38179000	0	0	131980000	51160000	122470000	45502000
peg.533Protein-exportproteinSecB(maintainspre-exportunfoldedstate)	3	3	28.4	17.19	NaN	1.0101	NaN	NaN	1.0525	1.2821	NaN	0.0144981	NaN	NaN	0.0738202	0.358509	145190000	49714000	95476000	5777600	0	5963500	4144100	0	0	0	0	23129000	46674000	14844000	44658000
peg.5344InnermembranecomponentofTAMtransportsystem	12	12	18.3	135.71	NaN	NaN	0.11654	0.14801	NaN	NaN	NaN	NaN	-3.1011	-2.75623	NaN	NaN	329880000	324060000	5820400	0	0	0	0	284290000	4421600	39766000	1398800	0	0	0	0
peg.5345OutermembranecomponentofTAMtransportsystem	1	1	3.3	64.706	NaN	NaN	NaN	NaN	NaN	NaN	NaN	NaN	NaN	NaN	NaN	NaN	47480000	47480000	0	0	0	0	0	31722000	0	15758000	0	0	0	0	0
peg.5347UPF0053innermembraneproteinYtfL	5	5	20.9	49.494	NaN	NaN	1.0817	1.5463	NaN	NaN	NaN	NaN	0.1133	0.62882	NaN	NaN	205430000	168990000	36444000	0	0	0	0	104380000	33914000	64612000	2529200	0	0	0	0
peg.53503'(2'),5'-bisphosphatenucleotidase(EC3.1.3.7)	4	4	31.6	27.369	NaN	NaN	NaN	NaN	0.97009	NaN	NaN	NaN	NaN	NaN	-0.0438095	NaN	49195000	15006000	34189000	0	0	0	0	0	0	0	0	15006000	17968000	0	16221000
peg.5360LSUribosomalproteinL9p	16	16	85.2	15.793	1.1093	1.2781	0.92489	0.99068	1.0206	1.028	0.14965	0.354001	-0.112646	-0.013509	0.0294175	0.0398403	5970100000	3108800000	2861300000	595790000	428930000	731980000	463130000	939890000	674720000	282710000	150060000	369680000	695480000	188740000	448950000
peg.5361SSUribosomalproteinS18p@SSUribosomalproteinS18p,zinc-independent	6	6	50.7	8.9863	NaN	NaN	1.0306	1.1208	1.0252	1.0128	NaN	NaN	0.0434844	0.164529	0.0359054	0.0183493	3095200000	1738700000	1356500000	0	0	0	0	972680000	626720000	554690000	343250000	109750000	194020000	101590000	192530000
peg.537823SrRNA(guanosine(2251)-2'-O)-methyltransferase(EC2.1.1.185)	2	2	15.6	26.533	NaN	NaN	1.0032	0.98657	NaN	NaN	NaN	NaN	0.00460933	-0.0195067	NaN	NaN	201690000	119620000	82075000	0	0	0	0	88791000	59163000	30824000	22912000	0	0	0	0
peg.53793'-to-5'exoribonucleaseRNaseR	21	21	36.4	91.815	NaN	NaN	0.95273	0.8829	NaN	1.0132	NaN	NaN	-0.0698607	-0.179678	NaN	0.018919	1674800000	1088200000	586630000	0	0	0	0	800760000	489380000	240430000	31148000	17848000	0	29124000	66100000
peg.5381Adenylosuccinatesynthetase(EC6.3.4.4)	19	19	48.1	47.165	0.9436	0.98466	0.6673	0.69375	1.0071	1.0196	-0.0837527	-0.0223024	-0.583593	-0.527512	0.0102069	0.0280033	3626900000	2045000000	1581900000	10422000	6983300	16072000	8221400	1200500000	564550000	381870000	166980000	245240000	408170000	190800000	427000000
peg.5384HflCprotein	13	13	49.1	37.614	1.1489	1.2216	1.2072	1.5184	NaN	NaN	0.200253	0.288772	0.271665	0.602552	NaN	NaN	2098500000	1239000000	859500000	67648000	59549000	20251000	11055000	1061600000	756940000	89464000	31959000	0	0	0	0
peg.5385HflKprotein	12	12	28.3	45.567	1.6983	NaN	1.2359	1.3062	NaN	NaN	0.764091	NaN	0.305562	0.385376	NaN	NaN	590990000	329310000	261690000	6176900	5968100	0	0	224970000	175310000	98165000	80403000	0	0	0	0
peg.5387RNA-bindingproteinHfq	1	1	15.7	11.003	NaN	NaN	0.91203	0.85678	NaN	NaN	NaN	NaN	-0.132847	-0.223003	NaN	NaN	946420000	608750000	337680000	0	0	0	0	451430000	252610000	157320000	85063000	0	0	0	0
peg.5398Phosphatidylserinedecarboxylase(EC4.1.1.65)	7	7	40.9	35.494	1.0636	1.379	NaN	NaN	NaN	NaN	0.0889556	0.463622	NaN	NaN	NaN	NaN	49961000	23123000	26838000	11337000	12256000	11786000	14582000	0	0	0	0	0	0	0	0
peg.5399PotassiumeffluxsystemKefAprotein/Small-conductancemechanosensitivechannel	6	6	9.6	123.94	NaN	NaN	NaN	NaN	NaN	NaN	NaN	NaN	NaN	NaN	NaN	NaN	10439000	10439000	0	0	0	0	0	10439000	0	0	0	0	0	0	0
peg.5408EntericidinBprecursor	1	1	30.2	6.5273	0.77252	NaN	NaN	NaN	0.82941	0.81788	-0.372356	NaN	NaN	NaN	-0.269843	-0.290039	113710000	51504000	62210000	15329000	8516400	0	0	0	0	0	0	23522000	32105000	12653000	21588000
peg.5410TranslationelongationfactorP	2	2	11.2	20.603	0.9855	0.88352	NaN	NaN	0.9752	1.0143	-0.0210723	-0.178665	NaN	NaN	-0.03623	0.0204844	152990000	57338000	95647000	4365700	2597200	4979200	2208000	0	0	0	0	25326000	46478000	22668000	44365000
peg.5424probablemembraneproteinyjeI	1	1	16.2	12.013	NaN	NaN	0.95051	NaN	NaN	NaN	NaN	NaN	-0.0732263	NaN	NaN	NaN	232350000	184110000	48241000	26747000	0	8887000	0	83689000	48241000	28532000	0	36253000	0	0	0
peg.5425Heatshockprotein60familychaperoneGroEL	60	60	87.8	57.125	0.98542	0.90436	0.99047	0.81682	0.9824	0.86363	-0.0211894	-0.145031	-0.0138148	-0.29191	-0.0256175	-0.211515	95271000000	49124000000	46147000000	15313000000	10352000000	10391000000	4801100000	7138300000	5458600000	1925600000	799730000	8133100000	13025000000	6223500000	11711000000
peg.5426Heatshockprotein60familyco-chaperoneGroES	5	5	61.9	10.374	0.91198	0.70519	NaN	NaN	0.98386	0.82413	-0.132926	-0.503916	NaN	NaN	-0.023475	-0.279056	1407000000	551030000	856010000	62978000	42292000	45525000	10177000	0	0	0	0	275220000	497450000	167310000	306090000
peg.544PTSsystem,mannitol-specificIICcomponent(EC2.7.1.69)/PTSsystem,mannitol-specificIIBcomponent(EC2.7.1.69)/PTSsystem,mannitol-specificIIAcomponent(EC2.7.1.69)	3	3	8	67.732	NaN	NaN	0.93517	1.0477	NaN	NaN	NaN	NaN	-0.0966995	0.0672257	NaN	NaN	49837000	29070000	20767000	0	0	0	0	22021000	16515000	7048500	4252800	0	0	0	0
peg.5461L-Proline/GlycinebetainetransporterProP	2	2	5.6	54.8	NaN	NaN	NaN	NaN	NaN	NaN	NaN	NaN	NaN	NaN	NaN	NaN	62672000	42538000	20135000	0	0	0	0	20346000	13982000	22191000	6152700	0	0	0	0
peg.5500PutativeNa(+)/H(+)exchangerprotein,CPA1familyprecursor	4	4	10.8	60.104	NaN	NaN	0.89223	1.1796	NaN	NaN	NaN	NaN	-0.164512	0.238298	NaN	NaN	559530000	343210000	216330000	0	0	0	0	211320000	130100000	131880000	86228000	0	0	0	0
peg.5501Guanine-hypoxanthinepermease	2	2	6.7	45.663	1.1084	1.3873	1.0507	1.2829	NaN	NaN	0.148479	0.47228	0.0713507	0.359409	NaN	NaN	285980000	171360000	114620000	8878700	7962400	12331000	9086400	108400000	69837000	41753000	27731000	0	0	0	0
peg.5525ExcinucleaseABCsubunitA	17	17	29.8	103.97	NaN	NaN	NaN	1.0565	NaN	NaN	NaN	NaN	NaN	0.0792927	NaN	NaN	121700000	47586000	74116000	0	0	0	0	43468000	63165000	4118100	2855500	0	0	0	8094900
peg.5529BiosyntheticAromaticaminoacidaminotransferasealpha(EC2.6.1.57);peg.3492BiosyntheticAromaticaminoacidaminotransferasealpha(EC2.6.1.57)	12	12	43.3	43.287	0.77895	0.5187	NaN	NaN	0.98226	0.94196	-0.360397	-0.947028	NaN	NaN	-0.0258232	-0.0862623	484950000	194380000	290570000	12367000	6136800	22713000	2556200	0	0	0	0	98001000	145560000	61303000	136310000
peg.5532Quinoneoxidoreductase(EC1.6.5.5)	2	2	12.8	35.199	NaN	NaN	NaN	NaN	NaN	NaN	NaN	NaN	NaN	NaN	NaN	NaN	3891200	3891200	0	0	0	3891200	0	0	0	0	0	0	0	0	0
peg.5541SOS-responserepressorandproteaseLexA(EC3.4.21.88)	2	2	13.9	22.303	NaN	1.4171	NaN	NaN	NaN	NaN	NaN	0.502942	NaN	NaN	NaN	NaN	2339400	1373000	966420	0	0	1373000	966420	0	0	0	0	0	0	0	0
peg.5543Glycerol-3-phosphateacyltransferase(EC2.3.1.15)	20	20	32	91.32	NaN	1.9757	1.1304	1.4454	NaN	NaN	NaN	0.982364	0.176833	0.531469	NaN	NaN	1075000000	630810000	444220000	0	0	1431000	1802400	434290000	266040000	195090000	176380000	0	0	0	0
peg.5547Maltoporin(maltose/maltodextrinhigh-affinityreceptor,phagelambdareceptorprotein)	2	2	7.7	47.776	NaN	NaN	NaN	NaN	0.28343	0.18721	NaN	NaN	NaN	NaN	-1.81894	-2.41727	123080000	80021000	43063000	0	0	0	0	0	0	0	0	39750000	21953000	40271000	21111000
peg.5560Glucose-6-phosphateisomerase(EC5.3.1.9)	20	19	51.5	61.328	0.96948	0.91299	NaN	NaN	0.98118	0.96581	-0.044717	-0.131329	NaN	NaN	-0.0274103	-0.0501887	2449500000	1036600000	1412900000	324130000	209850000	192170000	88432000	0	0	0	0	280750000	554480000	239540000	560100000
peg.55745-methyltetrahydrofolate--homocysteinemethyltransferase(EC2.1.1.13)	39	39	40.9	135.78	NaN	0.94766	NaN	0.74618	0.9503	0.90596	NaN	-0.0775585	NaN	-0.422404	-0.0735451	-0.142481	998090000	377140000	620940000	0	0	2261300	1595500	32655000	0	25424000	10953000	156690000	238390000	160120000	370000000
peg.5579HomoserineO-succinyltransferase(EC2.3.1.46)	5	5	26.9	35.692	NaN	NaN	NaN	NaN	1.0262	NaN	NaN	NaN	NaN	NaN	0.037312	NaN	126010000	32127000	93888000	0	0	0	0	0	0	0	0	32127000	57290000	0	36598000
peg.5582IMPcyclohydrolase(EC3.5.4.10)/Phosphoribosylaminoimidazolecarboxamideformyltransferase(EC2.1.2.3)	28	28	48	57.19	0.93833	0.96862	NaN	NaN	1.0377	1.0925	-0.0918327	-0.0459973	NaN	NaN	0.0533895	0.127633	2652500000	1016100000	1636300000	119190000	71834000	191540000	59147000	0	0	0	0	357240000	625040000	348170000	880320000
peg.5583Phosphoribosylamine--glycineligase(EC6.3.4.13)	7	7	30.6	45.911	NaN	NaN	NaN	NaN	1.0296	1.0959	NaN	NaN	NaN	NaN	0.042084	0.132116	90493000	27376000	63117000	0	0	0	0	0	0	0	0	14526000	21700000	12850000	41417000
peg.5588DNA-bindingproteinHU-alpha	4	4	63.3	9.4768	NaN	NaN	0.93847	0.98876	0.94879	0.8616	NaN	NaN	-0.0916175	-0.0163077	-0.0758393	-0.21491	2020200000	1300500000	719640000	0	0	0	0	947120000	400940000	238730000	91323000	94644000	180240000	20046000	47140000
peg.5594HydroxymethylpyrimidinephosphatesynthaseThiC(EC4.1.99.17)	23	23	48.5	70.752	0.95285	0.8982	NaN	0.54579	0.83935	0.85369	-0.069679	-0.154891	NaN	-0.873582	-0.252656	-0.228216	949190000	423540000	525650000	41232000	24334000	70182000	27861000	28277000	0	5850900	2277500	152780000	237760000	125220000	233410000
peg.5595Thiamin-phosphatepyrophosphorylase(EC2.5.1.3)	12	12	77.3	23.015	NaN	NaN	NaN	NaN	0.84469	0.83116	NaN	NaN	NaN	NaN	-0.243506	-0.266802	280030000	88110000	191920000	1882300	0	0	0	0	0	0	0	41531000	87758000	44697000	104160000
peg.5596SulfurcarrierproteinThiSadenylyltransferase(EC2.7.7.73)	4	4	19.9	27.016	NaN	NaN	0.85488	NaN	NaN	NaN	NaN	NaN	-0.226206	NaN	NaN	NaN	136720000	91907000	44812000	0	0	0	0	91907000	39617000	0	0	0	0	0	5194700
peg.5598Thiazolesynthase(EC2.8.1.10)	7	7	34.8	26.814	0.80441	0.93375	1.1355	NaN	1.1212	1.0774	-0.313997	-0.0988918	0.183328	NaN	0.165044	0.107554	256400000	123040000	133360000	6514900	4234800	6122400	3021200	37366000	33122000	27076000	0	30148000	37373000	15811000	55608000
peg.55992-iminoacetatesynthase(ThiH)(EC4.1.99.19)	7	7	23.1	43.069	NaN	0.42212	0.65832	NaN	NaN	NaN	NaN	-1.24427	-0.603139	NaN	NaN	NaN	154610000	99984000	54621000	0	0	8927800	3491200	91056000	51130000	0	0	0	0	0	0
peg.5605DNA-directedRNApolymerasebeta'subunit(EC2.7.7.6)	111	111	77.4	155.26	1.0884	1.114	0.97451	1.0033	0.96334	0.98824	0.122209	0.155749	-0.0372511	0.00475299	-0.053883	-0.0170666	106310000000	58669000000	47641000000	45216000	29592000	83488000	39560000	38210000000	25967000000	13187000000	7925900000	4132500000	6528500000	3011100000	7150100000
peg.5606DNA-directedRNApolymerasebetasubunit(EC2.7.7.6)	95	95	72.8	150.51	0.98125	1.1222	0.95944	0.99092	0.95911	0.97571	-0.0273074	0.16633	-0.0597355	-0.0131595	-0.0602318	-0.0354757	71712000000	38190000000	33522000000	67784000	43350000	156950000	79485000	21944000000	15062000000	8947000000	5047700000	4115800000	6604000000	2958800000	6685800000
peg.5607LSUribosomalproteinL7/L12(P1/P2)	3	3	29.8	12.341	1.0398	1.1691	NaN	NaN	1.0635	NaN	0.0563061	0.225398	NaN	NaN	0.0888201	NaN	1023600000	617160000	406410000	299900000	208170000	308010000	180080000	0	0	0	0	9257800	18158000	0	0
peg.5608LSUribosomalproteinL10p(P0)	7	7	59.4	17.8	1.0711	1.1113	1.0424	1.0955	0.95082	0.95337	0.0990932	0.152248	0.059909	0.131589	-0.0727558	-0.0688919	1006200000	483140000	523020000	72405000	64540000	55619000	44207000	185460000	133540000	105070000	62835000	41371000	119220000	23219000	98679000
peg.5609LSUribosomalproteinL1p(L10Ae)	13	13	66.7	24.744	1.1205	1.1794	1.0521	0.92838	1.189	1.0041	0.164143	0.238053	0.0732718	-0.107213	0.249749	0.00590291	6863900000	3709300000	3154600000	503130000	319440000	240160000	85170000	1922000000	1453300000	206760000	129990000	502170000	611210000	334980000	555470000
peg.5610LSUribosomalproteinL11p(L12e)	8	8	49.3	14.875	1.1318	1.3145	1.1022	NaN	1.037	1.0579	0.178619	0.394514	0.140386	NaN	0.0524158	0.0812032	5754300000	3027000000	2727300000	689570000	522670000	491350000	316870000	1242200000	772710000	0	0	378120000	623410000	225770000	491620000
peg.5611TranscriptionantiterminationproteinNusG	2	2	14.9	20.545	NaN	NaN	NaN	NaN	NaN	NaN	NaN	NaN	NaN	NaN	NaN	NaN	8174600	8174600	0	0	0	8174600	0	0	0	0	0	0	0	0	0
peg.771TranslationelongationfactorTu;peg.5613TranslationelongationfactorTu	31	31	83.2	43.246	0.93755	0.9039	0.82754	0.83677	1.0206	0.99872	-0.0930324	-0.145765	-0.273099	-0.257097	0.0294175	-0.00184785	78748000000	33300000000	45447000000	779130000	473800000	901620000	367080000	9391300000	5733700000	2412500000	1154000000	12661000000	21347000000	7154500000	16372000000
peg.5621Xaa-ProdipeptidasePepQ(EC3.4.13.9)	6	6	20.1	50.17	0.87208	0.55759	NaN	NaN	NaN	0.99506	-0.197468	-0.842723	NaN	NaN	NaN	-0.00714454	46955000	19494000	27461000	5804500	3786300	5536000	2318400	0	0	0	0	0	0	8153800	21356000
peg.5624NAD(P)H-flavinreductase(EC1.5.1.29)(EC1.16.1.3)	6	6	38.2	26.383	NaN	NaN	NaN	NaN	NaN	NaN	NaN	NaN	NaN	NaN	NaN	NaN	10988000	0	10988000	0	0	0	0	0	0	0	0	0	0	0	10988000
peg.56253-polyprenyl-4-hydroxybenzoatecarboxy-lyase(EC4.1.1.-)	7	7	23	55.183	1.0325	0.95359	NaN	NaN	NaN	NaN	0.0461418	-0.068559	NaN	NaN	NaN	NaN	73429000	44061000	29368000	25018000	17637000	19043000	11731000	0	0	0	0	0	0	0	0
peg.5630Twin-argininetranslocationproteinTatB	1	1	24.2	19.092	2.4141	NaN	NaN	NaN	NaN	NaN	1.27149	NaN	NaN	NaN	NaN	NaN	8282200	3981900	4300200	3981900	4300200	0	0	0	0	0	0	0	0	0	0
peg.5632UbiquinonebiosynthesismonooxygenaseUbiB	7	7	18.1	63.483	1.1233	1.5357	1.1016	1.1603	NaN	NaN	0.167743	0.618896	0.139601	0.214498	NaN	NaN	99756000	55278000	44479000	1714300	2289200	2147900	1644100	49625000	38745000	1790100	1800700	0	0	0	0
peg.56342-methoxy-6-polyprenyl-1,4-benzoquinolmethylase(EC2.1.1.201)@Demethylmenaquinonemethyltransferase(EC2.1.1.163)	6	6	27.5	28.147	1.0068	1.1278	0.89489	0.88687	NaN	NaN	0.0097772	0.173511	-0.160218	-0.173205	NaN	NaN	270700000	157650000	113060000	30873000	30506000	49871000	27300000	52847000	35696000	24058000	19552000	0	0	0	0
peg.5636Uridinephosphorylase(EC2.4.2.3)	4	4	30.4	27.053	NaN	0.58951	NaN	NaN	NaN	NaN	NaN	-0.762412	NaN	NaN	NaN	NaN	22516000	15871000	6645300	0	0	15871000	6645300	0	0	0	0	0	0	0	0
peg.56385-methyltetrahydropteroyltriglutamate--homocysteinemethyltransferase(EC2.1.1.14)	43	43	58.4	84.517	0.92873	1.0022	0.82638	0.5368	1.0067	0.99061	-0.106669	0.00317045	-0.275123	-0.897543	0.00963388	-0.0136109	11896000000	5172000000	6724000000	286940000	178030000	283520000	132040000	896820000	330010000	220870000	81020000	1932300000	3014600000	1551600000	2988200000
peg.5639TranscriptionalactivatorMetR	5	5	26.5	35.548	NaN	NaN	NaN	NaN	NaN	1.0617	NaN	NaN	NaN	NaN	NaN	0.0863761	187730000	55632000	132100000	0	0	0	0	0	0	0	0	0	0	55632000	132100000
peg.5657Adenylatecyclase(EC4.6.1.1)	2	2	3.9	100.61	NaN	1.4754	NaN	NaN	NaN	NaN	NaN	0.561106	NaN	NaN	NaN	NaN	38403000	21098000	17305000	0	0	21098000	17305000	0	0	0	0	0	0	0	0
peg.5659Porphobilinogendeaminase(EC2.5.1.61)	4	4	23.9	34.32	NaN	NaN	NaN	1.2046	NaN	NaN	NaN	NaN	NaN	0.268554	NaN	NaN	128500000	74991000	53505000	0	0	0	0	0	0	74991000	53505000	0	0	0	0
peg.565Glycyl-tRNAsynthetasebetachain(EC6.1.1.14)	34	34	63.7	76.33	0.93212	0.87244	1.2443	0.60784	1.07	0.95832	-0.101412	-0.196872	0.315334	-0.718236	0.0976109	-0.0614206	3034300000	1129900000	1904400000	92249000	58017000	13600000	5248700	142920000	99993000	69972000	20208000	461260000	856230000	349860000	864730000
peg.5661HomologofE.coliHemXprotein	4	4	15	42.848	1.2256	NaN	1.1903	NaN	NaN	NaN	0.293488	NaN	0.251325	NaN	NaN	NaN	72032000	38209000	33823000	1542200	1402500	0	0	36666000	32421000	0	0	0	0	0	0
peg.5662UncharacterizedproteinEC-HemY,likelyassociatedwithhememetabolismbasedongeneclusteringwithhemC,hemDinProteobacteria(unrelatedtoHemY-typePPOinGramPositives)	7	7	28.4	45.048	NaN	NaN	1.1023	2.2998	NaN	NaN	NaN	NaN	0.140517	1.20151	NaN	NaN	293710000	176450000	117260000	0	0	0	0	162570000	90683000	13879000	26576000	0	0	0	0
peg.86'-N-acetyltransferase;peg.746'-N-acetyltransferase;peg.566'-N-acetyltransferase	8	8	47.3	22.407	0.91779	0.92295	0.79474	0.83008	1.0673	1.0033	-0.123764	-0.115676	-0.331445	-0.268678	0.0939657	0.00475299	4956400000	2926100000	2030300000	43325000	23453000	48656000	24399000	1718500000	1014700000	665830000	296080000	289350000	275700000	160450000	395950000
peg.5677TranscriptionterminationfactorRho	20	20	48.4	47.022	NaN	NaN	0.98473	0.99254	0.8956	1.1383	NaN	NaN	-0.0221999	-0.0108028	-0.159074	0.186881	2339400000	1271100000	1068300000	0	0	0	0	1174300000	960720000	39714000	22989000	41374000	61806000	15691000	22773000
peg.5678Thioredoxin	1	1	8.3	11.851	NaN	NaN	NaN	NaN	0.6103	0.57503	NaN	NaN	NaN	NaN	-0.712409	-0.798291	16679000	8094200	8585200	0	0	0	0	0	0	0	0	4962600	5090100	3131600	3495100
peg.5679ATP-dependentRNAhelicaseRhlB	13	13	44.7	47.107	1.0534	1.0828	1.1399	1.2639	NaN	NaN	0.0750534	0.114767	0.188907	0.337882	NaN	NaN	1766300000	1103500000	662770000	7430800	4998400	16831000	9203100	785920000	454970000	293330000	193600000	0	0	0	0
peg.5688Ketol-acidreductoisomerase(EC1.1.1.86)	40	40	77.6	53.951	1.0404	1.0807	0.51904	0.44965	1.0386	1.0489	0.0571383	0.111966	-0.946082	-1.15313	0.0546401	0.0688772	18585000000	9240800000	9343900000	2148500000	1446700000	3443200000	1825500000	552210000	116990000	227000000	62675000	1637100000	2956500000	1232700000	2935500000
peg.5690Threoninedehydratasebiosynthetic(EC4.3.1.19)	8	8	22.6	56.219	NaN	NaN	0.80544	NaN	NaN	NaN	NaN	NaN	-0.312151	NaN	NaN	NaN	143700000	110130000	33563000	0	0	0	0	88592000	33563000	13454000	0	8085700	0	0	0
peg.5691Dihydroxy-aciddehydratase(EC4.2.1.9)	18	18	27.6	65.719	1.3056	1.671	NaN	NaN	1.026	1.0398	0.384713	0.740712	NaN	NaN	0.0370308	0.0563061	859210000	293880000	565330000	38885000	36647000	16059000	35641000	0	0	0	0	152800000	242840000	86138000	250210000
peg.5692Branched-chainaminoacidaminotransferase(EC2.6.1.42)	12	12	52.4	33.912	0.97828	0.71476	NaN	NaN	0.95334	1.0183	-0.0316806	-0.484469	NaN	NaN	-0.0689373	0.0261627	585620000	259180000	326440000	56521000	32088000	24671000	9495800	0	0	0	0	114650000	166660000	63336000	118200000
peg.5694Acetolactatesynthaselargesubunit(EC2.2.1.6)	8	8	21.5	58.957	NaN	NaN	0.59806	NaN	NaN	NaN	NaN	NaN	-0.741638	NaN	NaN	NaN	195900000	157340000	38564000	0	0	0	0	106190000	16194000	51149000	0	0	0	0	22370000
peg.5700OutermembranevitaminB12receptorBtuB	18	18	43.3	68.125	0.99918	NaN	0.88397	0.87953	1.2169	NaN	-0.00118347	NaN	-0.177931	-0.185195	0.283211	NaN	1981900000	1204800000	777080000	15123000	6091000	14571000	0	746160000	446630000	358790000	214320000	43072000	53941000	27098000	56092000
peg.5706Argininosuccinatelyase(EC4.3.2.1)	18	18	65.2	50.083	0.98833	1.0203	NaN	NaN	0.98558	1.0669	-0.0169353	0.0289935	NaN	NaN	-0.0209551	0.093425	911300000	497020000	414280000	172660000	83253000	146270000	47820000	0	0	0	0	126160000	148160000	51935000	135050000
peg.5708N-acetyl-gamma-glutamyl-phosphatereductase(EC1.2.1.38)	11	11	43.7	35.73	1.0184	1.0413	NaN	NaN	1.1071	1.1646	0.0263043	0.0583859	NaN	NaN	0.146786	0.219835	686710000	341900000	344810000	83590000	42017000	150450000	66624000	0	0	0	0	68219000	133840000	39640000	102330000
peg.5710Phosphoenolpyruvatecarboxylase(EC4.1.1.31)	39	39	56.6	98.971	0.94108	0.9883	0.81569	0.82887	0.94284	1.0546	-0.0876108	-0.016979	-0.293907	-0.270782	-0.0849152	0.0766959	10132000000	5808400000	4323300000	33068000	14845000	52340000	31893000	3882300000	2052000000	1074500000	433520000	425980000	881480000	340230000	909500000
peg.5711Metal-bindingproteinZinT	4	4	31.9	24.583	NaN	NaN	NaN	NaN	1.2037	NaN	NaN	NaN	NaN	NaN	0.267476	NaN	442660000	214050000	228610000	0	0	0	0	0	0	0	0	137050000	228610000	77000000	0
peg.57165,10-methylenetetrahydrofolatereductase(EC1.5.1.20)	6	6	29.8	33.116	NaN	NaN	NaN	0.67762	NaN	NaN	NaN	NaN	NaN	-0.561452	NaN	NaN	103620000	97419000	6197200	5227300	0	6237000	0	0	0	45019000	6197200	23791000	0	17144000	0
peg.5721Aspartokinase(EC2.7.2.4)/Homoserinedehydrogenase(EC1.1.1.3)	23	23	38.1	88.713	NaN	NaN	0.62395	0.82953	NaN	0.9781	NaN	NaN	-0.680498	-0.269634	NaN	-0.0319461	693080000	482800000	210270000	0	0	0	0	377820000	162770000	99412000	21014000	0	0	5573500	26487000
peg.5722Cystathioninegamma-synthase(EC2.5.1.48)	10	10	42.7	41.558	0.8739	0.9742	NaN	NaN	0.98811	0.92793	-0.19446	-0.0377101	NaN	NaN	-0.0172564	-0.107912	427290000	218690000	208600000	88234000	48540000	61709000	33819000	0	0	0	0	26965000	44447000	41779000	81796000
peg.572probableexportedproteinYPO4070	1	1	5.9	25.53	NaN	NaN	1.0526	NaN	NaN	NaN	NaN	NaN	0.0739573	NaN	NaN	NaN	62808000	36329000	26479000	0	0	0	0	36329000	26479000	0	0	0	0	0	0
peg.5730ATP-dependenthslproteaseATP-bindingsubunitHslU	13	13	36.9	49.702	0.77993	0.64867	0.82641	0.60758	0.99428	0.76708	-0.358583	-0.624443	-0.27507	-0.718854	-0.00827594	-0.382551	1029900000	601000000	428940000	16470000	5283600	12331000	2506700	317270000	141780000	83109000	13638000	97976000	141460000	73844000	124280000
peg.57336-phosphofructokinase(EC2.7.1.11)	7	7	29.7	34.984	NaN	NaN	NaN	NaN	NaN	1.2772	NaN	NaN	NaN	NaN	NaN	0.352984	54152000	17937000	36214000	0	0	0	0	0	0	0	0	0	0	17937000	36214000
peg.5739Manganesesuperoxidedismutase(EC1.15.1.1)	10	10	60.7	22.985	0.83486	NaN	NaN	NaN	0.9781	0.99335	-0.260394	NaN	NaN	NaN	-0.0319461	-0.00962592	1392200000	532240000	859950000	18897000	12616000	0	0	0	0	0	0	326180000	481590000	187160000	365740000
peg.5780GTP-bindingproteinTypA/BipA	17	17	38.1	67.259	NaN	0.84551	0.85512	NaN	1.2803	1.3218	NaN	-0.242106	-0.225801	NaN	0.356482	0.402504	1127100000	378730000	748330000	0	0	17186000	7660200	181400000	31182000	0	0	73884000	326710000	106260000	382780000
peg.5782GlutaminesynthetasetypeI(EC6.3.1.2)	31	31	81.2	51.852	0.90547	0.96938	0.92372	0.91842	0.93463	0.99233	-0.143261	-0.0448657	-0.114472	-0.122774	-0.0975328	-0.0111081	18869000000	9901700000	8967200000	2294100000	1440700000	2402400000	1135500000	2290600000	1604000000	515810000	268350000	1548300000	2299400000	850340000	2219400000
peg.5788DNApolymeraseI(EC2.7.7.7)	13	13	18.3	103.15	NaN	NaN	1.0583	1.0354	1.1031	1.0245	NaN	NaN	0.0817487	0.0501883	0.141564	0.03492	594380000	355390000	239000000	0	0	0	0	312650000	191830000	22149000	15506000	16424000	22928000	4159300	8733600
peg.578ProbablelipoproteinYiaD	2	2	14.5	22.384	NaN	NaN	0.46935	NaN	NaN	NaN	NaN	NaN	-1.09126	NaN	NaN	NaN	79151000	64040000	15111000	0	0	0	0	64040000	15111000	0	0	0	0	0	0
peg.579Biotinsulfoxidereductase(EC1.-.-.-)/Freemethionine-(S)-sulfoxidereductase	5	5	10.8	85.488	NaN	NaN	NaN	NaN	NaN	NaN	NaN	NaN	NaN	NaN	NaN	NaN	6409700	0	6409700	0	0	0	0	0	0	0	0	0	0	0	6409700
peg.5804Kupsystempotassiumuptakeprotein	5	5	7.6	69.258	NaN	1.998	1.1518	1.2004	NaN	NaN	NaN	0.998557	0.20389	0.263515	NaN	NaN	160470000	90862000	69604000	0	0	2215000	2145800	50221000	39255000	38427000	28204000	0	0	0	0
peg.5810tRNAuridine5-carboxymethylaminomethylmodificationenzymeGidA	4	4	9.5	70.099	NaN	1.3133	NaN	1.2959	NaN	0.84296	NaN	0.393197	NaN	0.373954	NaN	-0.246464	32541000	13317000	19224000	0	0	5537800	2371200	0	0	4924300	6740000	0	0	2854600	10113000
peg.5815ATPsynthaseF0sectorsubunitb(EC3.6.3.14)	16	16	66.7	17.375	1.2388	1.5853	1.1661	1.3696	NaN	NaN	0.308943	0.664756	0.221692	0.453755	NaN	NaN	5354300000	3040100000	2314200000	360950000	283400000	65393000	44423000	2262800000	1673800000	350920000	312630000	0	0	0	0
peg.5816ATPsynthasedeltachain(EC3.6.3.14)	5	5	36.7	19.53	1.2122	1.4237	1.1167	1.2598	NaN	NaN	0.277628	0.509645	0.159242	0.333195	NaN	NaN	885750000	478900000	406850000	60841000	52727000	50841000	38502000	348850000	302980000	18365000	12646000	0	0	0	0
peg.5817ATPsynthasealphachain(EC3.6.3.14)	38	38	72.3	55.194	1.19	1.5146	1.1651	1.2747	0.93295	0.81044	0.250962	0.598937	0.220454	0.350158	-0.100128	-0.303223	26333000000	14118000000	12216000000	1121300000	930440000	1567100000	1208900000	7758000000	6709100000	3358800000	2891900000	175850000	268820000	136670000	206460000
peg.5818ATPsynthasegammachain(EC3.6.3.14)	14	14	46	31.513	1.269	1.5229	1.3196	1.1557	NaN	NaN	0.343692	0.606821	0.400101	0.208767	NaN	NaN	1317400000	660470000	656970000	101540000	80747000	11165000	9091400	503950000	497190000	43823000	34313000	0	0	0	35630000
peg.5819ATPsynthasebetachain(EC3.6.3.14)	33	33	93.7	50.21	1.2136	1.4124	1.1554	1.293	0.9968	0.7601	0.279293	0.498149	0.208392	0.370722	-0.00462402	-0.395739	23351000000	12808000000	10543000000	1044500000	704110000	1180500000	905040000	8035900000	6759400000	2256700000	1725400000	206310000	296830000	83855000	152230000
peg.5820ATPsynthaseepsilonchain(EC3.6.3.14)	5	5	45.3	15.064	1.2088	1.4221	1.1136	NaN	NaN	NaN	0.273576	0.508023	0.155231	NaN	NaN	NaN	416580000	233620000	182960000	78956000	63977000	57626000	44898000	97039000	74086000	0	0	0	0	0	0
peg.5823N-acetylglucosamine-1-phosphateuridyltransferase(EC2.7.7.23)/Glucosamine-1-phosphateN-acetyltransferase(EC2.3.1.157)	7	7	26.3	49.057	NaN	1.105	NaN	NaN	NaN	NaN	NaN	0.144046	NaN	NaN	NaN	NaN	28008000	18629000	9379700	0	0	18629000	9379700	0	0	0	0	0	0	0	0
peg.5824Glucosamine--fructose-6-phosphateaminotransferase[isomerizing](EC2.6.1.16)	10	10	21.5	66.878	NaN	NaN	NaN	NaN	0.79772	NaN	NaN	NaN	NaN	NaN	-0.326046	NaN	117560000	41752000	75803000	0	0	0	0	0	0	0	0	33262000	39494000	8490300	36309000
peg.5825PhosphateABCtransporter,periplasmicphosphate-bindingproteinPstS(TC3.A.1.7.1)	2	2	7.8	36.73	NaN	NaN	NaN	NaN	1.032	NaN	NaN	NaN	NaN	NaN	0.0454429	NaN	29163000	11267000	17896000	0	0	0	0	0	0	0	0	11267000	17896000	0	0
peg.5828PhosphatetransportATP-bindingproteinPstB(TC3.A.1.7.1)	4	4	30	28.985	NaN	NaN	NaN	NaN	0.95303	0.98909	NaN	NaN	NaN	NaN	-0.0694065	-0.0158263	454140000	166360000	287780000	3009400	0	0	0	0	0	0	0	101350000	147220000	61998000	140560000
peg.5842InnermembraneproteintranslocasecomponentYidC,longform	7	7	28.8	61.477	1.2415	1.5858	0.98922	1.513	NaN	NaN	0.312084	0.665211	-0.0156367	0.597412	NaN	NaN	1100800000	694310000	406480000	46786000	25872000	39038000	32098000	422850000	225430000	185630000	123080000	0	0	0	0
peg.5845LSUribosomalproteinL34p	1	1	19.6	5.3803	NaN	NaN	1.2022	NaN	1.0261	0.98452	NaN	NaN	0.265677	NaN	0.0371714	-0.0225076	963470000	468510000	494970000	0	0	0	0	326780000	248450000	0	0	91662000	143700000	50063000	102820000
peg.588Dipeptide-bindingABCtransporter,periplasmicsubstrate-bindingcomponent(TC3.A.1.5.2)@Dipeptidechemoreceptor	20	20	39.4	60.144	0.62146	0.52441	0.99559	NaN	1.1514	1.0715	-0.686266	-0.931233	-0.0063764	NaN	0.203389	0.0996318	2797800000	951030000	1846700000	122360000	50070000	43935000	11546000	18552000	16169000	0	0	399470000	805210000	366710000	963740000
peg.591DipeptidetransportATP-bindingproteinDppD(TC3.A.1.5.2)	7	7	25.4	35.764	1.5583	1.3065	NaN	NaN	NaN	NaN	0.639973	0.385707	NaN	NaN	NaN	NaN	31734000	16932000	14802000	6154500	8250400	10778000	6551400	0	0	0	0	0	0	0	0
peg.592DipeptidetransportATP-bindingproteinDppF(TC3.A.1.5.2)	5	5	23.4	37.674	0.90693	1.3544	1.2644	1.2599	NaN	NaN	-0.140937	0.437654	0.338453	0.333309	NaN	NaN	416210000	210170000	206040000	6562300	7008500	11170000	9317100	134930000	120470000	57516000	69244000	0	0	0	0
peg.601FIG002337:predictedinnermembraneprotein	3	3	9.3	61.903	NaN	NaN	1.2125	1.4254	NaN	NaN	NaN	NaN	0.277985	0.511367	NaN	NaN	64603000	34617000	29986000	0	0	0	0	26959000	24365000	7657900	5621400	0	0	0	0
peg.78ColicinE3(EC3.1.-.-);peg.60ColicinE3(EC3.1.-.-)	3	3	12.8	59.236	NaN	NaN	0.98593	0.50277	0.62538	NaN	NaN	NaN	-0.0204428	-0.992029	-0.677195	NaN	134590000	95624000	38963000	0	0	0	0	46534000	8615400	30537000	8572800	7759800	7528500	10793000	14246000
peg.613ProteinYhjJ,putativepeptidase	2	2	7	55.755	NaN	NaN	NaN	NaN	NaN	NaN	NaN	NaN	NaN	NaN	NaN	NaN	12700000	0	12700000	0	0	0	0	0	0	0	0	0	0	0	12700000
peg.617InnermembranemetabolitetransportproteinYhjE	3	3	12.3	47.025	1.005	1.4042	1.0298	NaN	NaN	NaN	0.00719549	0.489748	0.0423643	NaN	NaN	NaN	129230000	83375000	45858000	3520500	2485300	5209500	4115500	61609000	39258000	13036000	0	0	0	0	0
peg.625Glutathionereductase(EC1.8.1.7)	5	5	27.8	48.661	0.74828	0.80431	NaN	NaN	0.79535	1.2728	-0.41835	-0.314176	NaN	NaN	-0.330338	0.348006	259760000	78904000	180850000	22592000	16113000	20114000	10839000	0	0	0	0	20547000	78284000	15651000	75616000
peg.628OligopeptidaseA(EC3.4.24.70)	20	20	41.6	76.703	0.87336	0.94236	NaN	NaN	1.0196	0.98654	-0.195352	-0.0856498	NaN	NaN	0.0280033	-0.0195505	418730000	169980000	248750000	9569600	4862200	13231000	3030200	0	0	0	0	77027000	116150000	70151000	124710000
peg.631UniversalstressproteinA	2	2	35.9	16.181	0.92917	1.0817	NaN	NaN	NaN	NaN	-0.105985	0.1133	NaN	NaN	NaN	NaN	86718000	17523000	69194000	6570700	3827200	10953000	7557400	0	0	0	0	0	28011000	0	29799000
peg.633Low-affinityinorganicphosphatetransporter	4	4	12.7	53.36	1.0353	1.4318	1.2096	1.3846	NaN	NaN	0.0500489	0.51783	0.27453	0.469469	NaN	NaN	156860000	103840000	53020000	5240200	3725300	6499000	4495200	53616000	26657000	38481000	18142000	0	0	0	0
peg.644UDP-4-amino-4-deoxy-L-arabinose--oxoglutarateaminotransferase(EC2.6.1.87)	7	7	25.1	41.276	0.99437	NaN	NaN	NaN	NaN	NaN	-0.00814535	NaN	NaN	NaN	NaN	NaN	2348400	1351400	997000	1351400	997000	0	0	0	0	0	0	0	0	0	0
peg.645Undecaprenyl-phosphate4-deoxy-4-formamido-L-arabinosetransferase(EC2.4.2.53)	10	10	35.5	36.693	NaN	NaN	NaN	1.0018	NaN	NaN	NaN	NaN	NaN	0.00259443	NaN	NaN	27306000	15831000	11475000	0	0	0	0	0	0	15831000	11475000	0	0	0	0
peg.646UDP-4-amino-4-deoxy-L-arabinoseformyltransferase(EC2.1.2.13)/UDP-glucuronicacidoxidase(UDP-4-keto-hexauronicaciddecarboxylating)(EC1.1.1.305)	30	30	53.7	74.06	1.0225	1.0554	1.0898	0.83882	0.97483	0.93885	0.0321009	0.0777899	0.124063	-0.253567	-0.0367775	-0.0910334	1724100000	843450000	880680000	95480000	57551000	121580000	62650000	220300000	117570000	96307000	55528000	159590000	241200000	150190000	346180000
peg.82Mobilizationprotein;peg.64Mobilizationprotein	8	8	25.7	72.685	NaN	NaN	1.2173	0.97888	NaN	NaN	NaN	NaN	0.283685	-0.0307961	NaN	NaN	273760000	159280000	114480000	0	0	0	0	82299000	58549000	76978000	55930000	0	0	0	0
peg.653DcrBproteinprecursor	3	3	23.2	19.525	1.1124	1.5205	1.276	NaN	NaN	NaN	0.153676	0.604546	0.351628	NaN	NaN	NaN	188910000	99677000	89230000	39813000	29168000	3042200	2961000	56822000	57101000	0	0	0	0	0	0
peg.661SignalrecognitionparticlereceptorFtsY	15	15	43.4	54.941	0.95112	0.89538	0.89129	0.74181	0.86599	0.97753	-0.0723007	-0.159428	-0.166033	-0.430878	-0.207578	-0.0327871	752210000	463270000	288940000	72444000	36681000	43416000	17832000	147310000	89948000	153240000	45485000	21058000	27457000	25804000	71540000
peg.662Celldivisiontransporter,ATP-bindingproteinFtsE(TC3.A.5.1.1)	4	4	28.4	24.245	NaN	NaN	0.95558	1.2142	NaN	NaN	NaN	NaN	-0.0655514	0.280006	NaN	NaN	282750000	168580000	114170000	0	0	0	0	132380000	91255000	36199000	22914000	0	0	0	0
peg.668Branched-chainaminoacidABCtransporter,aminoacid-bindingprotein(TC3.A.1.4.1)	16	15	60.8	38.631	0.56845	NaN	NaN	NaN	1.0599	0.94826	-0.814895	NaN	NaN	NaN	0.0839282	-0.0766454	5017700000	1697300000	3320400000	58571000	14196000	0	0	0	0	0	0	993540000	1954500000	645230000	1351700000
peg.671High-affinityleucine-specifictransportsystem,periplasmicbindingproteinLivK(TC3.A.1.4.1)	12	11	43.1	39.441	NaN	NaN	NaN	NaN	1.1421	0.97383	NaN	NaN	NaN	NaN	0.191689	-0.0382582	946820000	333610000	613210000	0	0	0	0	0	0	0	0	232610000	346450000	101000000	266750000
peg.674Branched-chainaminoacidtransportATP-bindingproteinLivG(TC3.A.1.4.1)	9	9	40.4	28.411	1.3937	1.5256	1.1035	1.3297	NaN	NaN	0.47892	0.609377	0.142087	0.411101	NaN	NaN	986160000	550910000	435250000	16000000	12751000	20482000	15017000	320980000	250930000	193450000	156560000	0	0	0	0
peg.675Branched-chainaminoacidtransportATP-bindingproteinLivF(TC3.A.1.4.1)	4	4	27.8	26.209	1.1221	1.4113	1.1122	1.3028	NaN	NaN	0.166201	0.497025	0.153416	0.381616	NaN	NaN	230420000	128610000	101800000	2424200	2137200	4274200	3215200	91469000	69866000	30446000	26584000	0	0	0	0
peg.693Aspartate-semialdehydedehydrogenase(EC1.2.1.11)	11	11	60.6	39.877	0.97831	0.91332	NaN	NaN	0.95362	0.96575	-0.0316364	-0.130808	NaN	NaN	-0.0685136	-0.0502784	409060000	156600000	252460000	5262600	3489800	13857000	4219900	0	0	0	0	88383000	134080000	49096000	110670000
peg.6941,4-alpha-glucan(glycogen)branchingenzyme,GH-13-type(EC2.4.1.18)	4	4	6.2	83.853	NaN	NaN	0.7243	1.003	NaN	NaN	NaN	NaN	-0.465341	0.00432164	NaN	NaN	70166000	42256000	27910000	0	0	0	0	28380000	18263000	13876000	9647000	0	0	0	0
peg.707Maltodextrinphosphorylase(EC2.4.1.1)	5	5	9.3	90.058	NaN	NaN	1.0396	1.2538	NaN	NaN	NaN	NaN	0.0560286	0.326307	NaN	NaN	123780000	97490000	26292000	0	0	0	0	73171000	17695000	24318000	8597500	0	0	0	0
peg.709High-affinitygluconatetransporterGntT	3	3	6.2	46.135	1.225	1.7009	1.1558	NaN	NaN	NaN	0.292782	0.766298	0.208892	NaN	NaN	NaN	405250000	223220000	182030000	11771000	11523000	15637000	12784000	195820000	157720000	0	0	0	0	0	0
peg.715FerrousirontransportproteinB	6	6	13.2	83.924	NaN	2.2255	1.152	1.3437	NaN	NaN	NaN	1.15413	0.204141	0.426211	NaN	NaN	326940000	175220000	151720000	0	0	4294000	4384900	151000000	129280000	19930000	18057000	0	0	0	0
peg.717Transcriptionaccessoryprotein(S1RNA-bindingdomain)	13	13	22.9	85.154	NaN	1.0355	NaN	NaN	0.95682	1.0288	NaN	0.0503276	NaN	NaN	-0.0636805	0.0409626	135040000	57734000	77302000	7182100	0	15983000	4787500	0	0	0	0	14795000	14856000	19774000	57658000
peg.728Multimodulartranspeptidase-transglycosylase(EC2.4.1.129)(EC3.4.-.-)	8	8	16.2	93.423	NaN	0.94197	1.1297	NaN	NaN	NaN	NaN	-0.086247	0.17594	NaN	NaN	NaN	67514000	36608000	30906000	0	0	4405600	2122400	32203000	28784000	0	0	0	0	0	0
peg.72Mobileelementprotein;peg.6Transposase;peg.54Transposase;peg.47Mobileelementprotein;peg.343Mobileelementprotein	9	9	13.2	112.96	NaN	NaN	NaN	1.5701	NaN	NaN	NaN	NaN	NaN	0.650856	NaN	NaN	151500000	129740000	21758000	52319000	0	0	0	53633000	0	23793000	21758000	0	0	0	0
peg.7343-dehydroquinatesynthase(EC4.2.3.4)	3	3	16.5	39.185	NaN	NaN	NaN	NaN	0.94647	NaN	NaN	NaN	NaN	NaN	-0.0793713	NaN	16795000	4868500	11927000	0	0	0	0	0	0	0	0	4868500	7235600	0	4691200
peg.735Septum-associatedcelldivisionproteinDamX	13	13	52.1	45.686	1.0772	1.4757	1.0973	1.5278	NaN	NaN	0.107286	0.561399	0.133958	0.611456	NaN	NaN	1139100000	625380000	513690000	295260000	207330000	82718000	72586000	221290000	178300000	26119000	37002000	0	0	0	18464000
peg.739Tryptophanyl-tRNAsynthetase(EC6.1.1.2)	7	7	29	37.504	0.6894	0.49567	0.83564	0.82016	1.0198	1.1474	-0.536587	-1.01255	-0.259047	-0.286023	0.0282862	0.198368	399900000	177590000	222310000	1379300	571380	8779200	769770	65562000	49696000	15436000	12060000	62268000	97059000	24166000	62154000
peg.744Cytosinedeaminase(EC3.5.4.1)	5	5	23	48.972	NaN	0.73405	NaN	NaN	NaN	NaN	NaN	-0.44605	NaN	NaN	NaN	NaN	6289200	3455700	2833500	0	0	3455700	2833500	0	0	0	0	0	0	0	0
peg.750Acetylornithineaminotransferase(EC2.6.1.11)@N-succinyl-L,L-diaminopimelateaminotransferase(EC2.6.1.17)	4	4	15.8	43.553	NaN	1.0278	1.0422	NaN	1.0003	1.041	NaN	0.0395595	0.0596321	NaN	0.000432815	0.0579701	96229000	31679000	64550000	0	0	2547000	1585000	4661100	3671200	0	0	16039000	30270000	8431900	29024000
peg.752CyclicAMPreceptorprotein	7	7	35.2	23.656	1.0279	1.0658	0.95614	1.0617	NaN	NaN	0.0396999	0.0919367	-0.0647062	0.0863761	NaN	NaN	563510000	338230000	225280000	25783000	19248000	40539000	32338000	250420000	157810000	21486000	15886000	0	0	0	0
peg.757Glutathione-regulatedpotassium-effluxsystemATP-bindingprotein	8	8	20.2	71.298	NaN	NaN	0.86777	1.4217	NaN	NaN	NaN	NaN	-0.204615	0.507617	NaN	NaN	129880000	82472000	47407000	0	0	0	0	54065000	9104400	28407000	31244000	0	0	0	7059500
peg.763FKBP-typepeptidyl-prolylcis-transisomeraseFkpAprecursor(EC5.2.1.8)	4	4	22.1	29.403	NaN	NaN	NaN	NaN	NaN	NaN	NaN	NaN	NaN	NaN	NaN	NaN	13135000	6756500	6378200	0	0	0	0	0	0	0	0	0	6378200	6756500	0
peg.768SSUribosomalproteinS12p(S23e)	9	9	62.1	13.751	NaN	NaN	0.93785	NaN	0.92245	0.9955	NaN	NaN	-0.0925709	NaN	-0.116457	-0.00650674	5989500000	3282600000	2706900000	44287000	0	0	0	2664700000	1814900000	0	0	402900000	463280000	170700000	428730000
peg.769SSUribosomalproteinS7p(S5e)	16	16	74.4	17.618	NaN	NaN	0.97737	1.0033	0.99	1.0008	NaN	NaN	-0.0330232	0.00475299	-0.0144996	0.00115371	14247000000	7363500000	6883500000	0	0	0	0	5037900000	3435100000	757850000	402860000	941590000	1587800000	626210000	1457700000
peg.770TranslationelongationfactorG;peg.2254TranslationelongationfactorG	48	48	74.3	77.542	0.96915	0.95169	0.50891	0.39755	1.0251	1.0107	-0.0452081	-0.0714364	-0.974518	-1.33079	0.0357646	0.0153548	44783000000	20548000000	24235000000	926990000	532150000	1079500000	521780000	6641400000	2036300000	1572800000	272660000	5281000000	9089400000	5046200000	11783000000
peg.775SSUribosomalproteinS10p(S20e)	10	10	67	11.766	1.0346	1.1098	0.89954	0.84953	0.7341	0.69128	0.0490731	0.1503	-0.152741	-0.235263	-0.445952	-0.532658	10183000000	5755600000	4427700000	115860000	83514000	98726000	62140000	4760400000	3454900000	708440000	373930000	43482000	253030000	28650000	200120000
peg.776LSUribosomalproteinL3p(L3e)	13	13	59.8	22.238	1.3152	NaN	1.0236	1.1871	1.0117	1.0448	0.395282	NaN	0.033652	0.247442	0.0167816	0.0632269	12388000000	6364100000	6023900000	13490000	9923100	2267700	0	4317900000	3131600000	902980000	583040000	827750000	1489200000	299730000	810190000
peg.777LSUribosomalproteinL4p(L1e)	9	9	50.7	22.113	NaN	NaN	1.4631	NaN	0.97102	NaN	NaN	NaN	0.549028	NaN	-0.0424271	NaN	412650000	76548000	336110000	0	0	0	0	18713000	24898000	0	0	57835000	169660000	0	141550000
peg.778LSUribosomalproteinL23p(L23Ae)	3	3	29	11.213	NaN	NaN	1.1325	NaN	0.96341	NaN	NaN	NaN	0.179511	NaN	-0.0537782	NaN	410370000	196530000	213850000	0	0	0	0	175880000	163210000	0	0	20644000	27526000	0	23112000
peg.779LSUribosomalproteinL2p(L8e)	24	24	51.6	29.834	1.1731	NaN	1.1111	1.0852	1.0077	0.98423	0.230326	NaN	0.151989	0.117961	0.0110662	-0.0229326	44899000000	25166000000	19732000000	4035800	2579400	0	0	20388000000	14739000000	2666600000	1649000000	1226400000	1636900000	881570000	1704500000
peg.780SSUribosomalproteinS19p(S15e)	6	6	55.4	10.416	NaN	NaN	0.96872	0.96728	1.0323	1.022	NaN	NaN	-0.0458483	-0.0479946	0.0458623	0.0313951	4375600000	2326900000	2048600000	0	0	0	0	1551500000	1096500000	384500000	210570000	238340000	403550000	152590000	337970000
peg.781LSUribosomalproteinL22p(L17e)	7	7	46.4	12.196	NaN	NaN	1.0887	1.0576	0.85553	0.97254	NaN	NaN	0.122607	0.0807941	-0.22511	-0.0401705	7572900000	4384500000	3188400000	0	0	0	0	3445700000	2206800000	643610000	407090000	166170000	315790000	129070000	258720000
peg.782SSUribosomalproteinS3p(S3e)	21	21	75.9	25.839	0.98921	1.1601	0.98652	1.008	1.0081	1.0248	-0.0156513	0.214249	-0.0195798	0.0114957	0.0116388	0.0353423	41438000000	23532000000	17906000000	36297000	28151000	36771000	26221000	15476000000	10346000000	5856900000	3151900000	1244800000	2185500000	880980000	2167400000
peg.783LSUribosomalproteinL16p(L10e)	9	9	60.3	15.25	NaN	NaN	1.0376	1.0427	0.91956	0.95067	NaN	NaN	0.0532504	0.0603242	-0.120984	-0.0729835	8380700000	4806700000	3574000000	0	0	0	0	3386400000	2319400000	1194800000	795400000	120850000	244710000	104740000	214480000
peg.784LSUribosomalproteinL29p(L35e)	2	2	25.4	7.2434	1.1193	1.0945	NaN	NaN	0.96829	1.138	0.162597	0.130272	NaN	NaN	-0.0464889	0.186501	139350000	50460000	88894000	6880500	5214600	2202700	1177600	0	0	0	4520700	30445000	48783000	10932000	29198000
peg.785SSUribosomalproteinS17p(S11e)	4	4	45.2	9.7034	NaN	NaN	0.94761	NaN	1.0479	1.0066	NaN	NaN	-0.0776346	NaN	0.067501	0.00949053	4040000000	1924500000	2115500000	9318800	32462000	0	0	1463800000	1034900000	0	0	378000000	614770000	73361000	433410000
peg.786LSUribosomalproteinL14p(L23e)	8	8	51.2	13.555	1.0202	1.1802	1.0399	0.95647	1.0773	1.028	0.028852	0.239031	0.0564447	-0.0642084	0.10742	0.0398403	2978000000	1783700000	1194200000	24023000	17369000	28877000	17747000	1250500000	715460000	336780000	176080000	86264000	140040000	57280000	127520000
peg.787LSUribosomalproteinL24p(L26e)	12	12	79.8	11.316	1.1052	1.0585	1.0516	1.039	0.99068	1.02	0.144308	0.0820213	0.072586	0.0551957	-0.013509	0.0285691	6138400000	3143800000	2994600000	115440000	92048000	5967600	3430600	2183500000	1580000000	152260000	97750000	423690000	649460000	262950000	571840000
peg.788LSUribosomalproteinL5p(L11e)	15	15	66.5	20.301	1.0154	1.0717	0.9924	0.99931	1.014	0.98809	0.0220482	0.0999011	-0.0110064	-0.000995779	0.0200577	-0.0172857	28813000000	16512000000	12301000000	154460000	111340000	185830000	98306000	9513700000	6376700000	5153900000	2852100000	850410000	1332100000	653950000	1530300000
peg.789SSUribosomalproteinS14p(S29e)@SSUribosomalproteinS14p(S29e),zinc-independent	4	4	39.6	11.578	NaN	NaN	1.0258	1.0202	0.97896	0.94957	NaN	NaN	0.0367495	0.028852	-0.0306782	-0.0746537	7949200000	4749800000	3199400000	0	0	0	0	2567700000	1518300000	1777400000	927650000	220830000	357930000	183850000	395540000
peg.791LSUribosomalproteinL6p(L9e)	14	14	78	18.843	1.0951	1.1832	1.0183	0.99396	1	1.0394	0.131063	0.242694	0.0261627	-0.00874027	0	0.0557509	7112500000	3304000000	3808500000	268720000	203200000	215970000	139830000	1240400000	955190000	342310000	188250000	714760000	1186000000	521820000	1136000000
peg.792LSUribosomalproteinL18p(L5e)	9	9	67.5	12.769	NaN	NaN	1.15	NaN	1.2422	1.0576	NaN	NaN	0.201634	NaN	0.312898	0.0807941	2971700000	1551100000	1420600000	0	0	0	0	791520000	494830000	29331000	0	292410000	527960000	437830000	397790000
peg.793SSUribosomalproteinS5p(S2e)	7	7	37.1	17.647	1.3589	NaN	0.91734	0.59081	0.96891	0.9737	0.442439	NaN	-0.124472	-0.759234	-0.0455655	-0.0384508	3507600000	1549300000	1958300000	9619200	11714000	0	0	1131900000	821500000	14961000	10293000	290400000	593850000	102430000	520950000
peg.794LSUribosomalproteinL30p(L7e)	6	6	44.1	6.5137	1.0729	0.96033	1.0165	1.3275	1.0147	NaN	0.101516	-0.0583978	0.0236102	0.408712	0.0210533	NaN	367790000	193660000	174120000	17599000	11764000	9105400	4091000	146650000	118370000	13006000	10739000	7307700	15565000	0	13591000
peg.795LSUribosomalproteinL15p(L27Ae)	7	7	52.1	15.134	1.1633	1.2168	0.95348	1.0912	1.017	1.0032	0.218223	0.283092	-0.0687254	0.125916	0.0243196	0.00460933	4745300000	2446400000	2298900000	22199000	16467000	58148000	33591000	1298000000	878400000	554570000	346460000	265710000	474610000	247800000	549330000
peg.796ProteintranslocasesubunitSecY	3	3	8.1	48.58	1.2923	1.4835	1.4064	NaN	NaN	NaN	0.369941	0.569005	0.492007	NaN	NaN	NaN	1307500000	729520000	577970000	52515000	41226000	88364000	81111000	587680000	455630000	953450	0	0	0	0	0
peg.798SSUribosomalproteinS13p(S18e)	10	10	69.5	13.21	NaN	NaN	0.95439	0.90086	0.9661	1.0206	NaN	NaN	-0.0673492	-0.150625	-0.0497556	0.0294175	3477900000	1671100000	1806800000	0	0	0	0	1131700000	757800000	69312000	38887000	269530000	525800000	200640000	484310000
peg.800SSUribosomalproteinS4p(S9e)@SSUribosomalproteinS4p(S9e),zinc-independent	16	16	52.4	23.502	1.0525	1.1088	0.982	0.99461	0.99349	0.98774	0.0738202	0.148999	-0.0262051	-0.00779714	-0.00942268	-0.0177968	17992000000	9857400000	8134400000	5740100	9336000	8087900	4756200	5747700000	3938500000	2559800000	1372100000	856360000	1354200000	679720000	1455600000
peg.801DNA-directedRNApolymerasealphasubunit(EC2.7.7.6)	24	24	81.2	36.465	0.97307	1.1205	0.93148	0.95988	1.0097	0.99896	-0.0393845	0.164143	-0.102403	-0.059074	0.0139266	-0.00150116	7515200000	3956000000	3559200000	206410000	161210000	395330000	223200000	2439200000	1785700000	401120000	189730000	278220000	599510000	235700000	599910000
peg.802LSUribosomalproteinL17p	6	6	36.7	14.446	NaN	NaN	1.0093	1.1379	1.0215	1.0434	NaN	NaN	0.013355	0.186374	0.0306892	0.0612924	7129700000	3815400000	3314300000	0	0	0	0	2828300000	2086500000	495970000	323120000	304050000	484900000	187080000	419820000
peg.806TrksystempotassiumuptakeproteinTrkA	4	4	13.1	50.267	NaN	NaN	NaN	NaN	NaN	NaN	NaN	NaN	NaN	NaN	NaN	NaN	33130000	18472000	14657000	0	0	0	0	18472000	14657000	0	0	0	0	0	0
peg.814Shikimate5-dehydrogenaseIalpha(EC1.1.1.25)	2	2	14	29.086	NaN	NaN	NaN	NaN	0.85531	1.0826	NaN	NaN	NaN	NaN	-0.225481	0.1145	38957000	14569000	24387000	0	0	0	0	0	0	0	0	10732000	16671000	3836700	7716600
peg.849Biotincarboxylaseofacetyl-CoAcarboxylase(EC6.3.4.14)	10	10	32.1	49.27	0.96846	0.85213	0.93374	0.87171	0.9712	1.0119	-0.0462356	-0.230855	-0.0989072	-0.19808	-0.0421597	0.0170667	1482100000	815630000	666490000	10318000	6731100	15848000	7624500	556340000	399000000	142620000	75359000	36881000	60851000	53621000	116930000
peg.856Rodshape-determiningproteinMreB	12	12	32	36.952	NaN	NaN	1.0052	NaN	NaN	NaN	NaN	NaN	0.00748262	NaN	NaN	NaN	876570000	595200000	281370000	0	0	0	0	459350000	281370000	135860000	0	0	0	0	0
peg.857Rodshape-determiningproteinMreC	2	2	7.9	35.907	1.1984	NaN	NaN	NaN	NaN	NaN	0.26111	NaN	NaN	NaN	NaN	NaN	4836000	2348600	2487300	2348600	2487300	0	0	0	0	0	0	0	0	0	0
peg.861FIG005080:Possibleexportedprotein	7	7	8.6	138.37	NaN	NaN	1.1959	1.4722	NaN	NaN	NaN	NaN	0.258097	0.557974	NaN	NaN	76544000	40965000	35579000	0	0	0	0	37304000	32560000	3661200	3019700	0	0	0	0
peg.870ArgininepathwayregulatoryproteinArgR,repressorofargregulon	3	3	26.3	17.038	1.1275	1.7905	NaN	NaN	NaN	NaN	0.173128	0.840363	NaN	NaN	NaN	NaN	5102400	2742900	2359500	1633600	1050500	1109300	1309000	0	0	0	0	0	0	0	0
peg.871Malatedehydrogenase(EC1.1.1.37)	3	3	16.7	32.426	NaN	NaN	NaN	NaN	NaN	NaN	NaN	NaN	NaN	NaN	NaN	NaN	28110000	8131400	19979000	0	0	0	0	0	0	0	0	8131400	14075000	0	5903600
peg.873OutermembranestresssensorproteaseDegQ,serineprotease	5	5	17.6	47.24	NaN	NaN	NaN	NaN	1.1684	1.3255	NaN	NaN	NaN	NaN	0.224534	0.406537	124490000	32704000	91783000	0	0	0	0	0	0	0	0	5484900	10315000	27219000	81468000
peg.874PutativecytochromedubiquinoloxidasesubunitIII(EC1.10.3.-)(Cytochromebd-IoxidasesubunitIII)	5	5	59.1	15.046	NaN	NaN	NaN	1.36	NaN	NaN	NaN	NaN	NaN	0.443607	NaN	NaN	109150000	57326000	51824000	0	0	0	0	0	0	57326000	51824000	0	0	0	0
peg.876LSUribosomalproteinL13p(L13Ae)	8	8	54.9	16.109	1.019	NaN	1.0438	1.0743	1.0269	0.97918	0.0271541	NaN	0.0618453	0.103397	0.0382958	-0.030354	5883200000	3040800000	2842400000	10691000	8077900	0	0	2074200000	1519300000	392440000	222070000	396720000	824000000	166690000	269000000
peg.877SSUribosomalproteinS9p(S16e)	6	6	52.3	14.856	NaN	NaN	NaN	0.40625	NaN	1.0807	NaN	NaN	NaN	-1.29956	NaN	0.111966	55315000	15932000	39383000	0	0	0	0	0	0	8643200	4229200	0	20246000	7288600	14909000
peg.878StringentstarvationproteinA	3	3	27.8	24.19	NaN	0.94778	NaN	NaN	1.0647	1.0305	NaN	-0.0773759	NaN	NaN	0.090447	0.0433446	100660000	30208000	70449000	0	0	3132900	1427100	0	0	0	0	13604000	24373000	13471000	44649000
peg.881Glutamatesynthase[NADPH]smallchain(EC1.4.1.13)	19	19	54.2	51.91	0.94744	0.8487	NaN	NaN	0.97523	1.0395	-0.0778935	-0.236673	NaN	NaN	-0.0361856	0.0558898	823510000	372780000	450720000	80446000	38276000	90612000	42556000	18034000	0	0	0	119900000	167940000	63789000	201950000
peg.882Glutamatesynthase[NADPH]largechain(EC1.4.1.13)	93	93	75	163.34	0.92816	0.96034	0.99626	0.80933	1.0174	1.0557	-0.107555	-0.0583828	-0.00540581	-0.3052	0.024887	0.0781998	23868000000	9515300000	14352000000	793430000	462120000	1022200000	428820000	1052000000	669070000	296010000	109350000	3465100000	5729600000	2886700000	6953500000
peg.887AerobicrespirationcontrolsensorproteinArcB(EC2.7.13.3)	5	5	11.4	87.743	NaN	NaN	1.0874	1.0858	NaN	NaN	NaN	NaN	0.120883	0.118758	NaN	NaN	216150000	160880000	55271000	0	0	0	0	136870000	39853000	24010000	15418000	0	0	0	0
peg.891FIG000506:PredictedP-loop-containingkinase	6	6	32	32.541	NaN	NaN	1.0636	NaN	NaN	0.91347	NaN	NaN	0.0889556	NaN	NaN	-0.130571	571790000	201810000	369980000	0	0	0	0	32944000	21451000	0	0	0	0	168870000	348530000
peg.894RNApolymerasesigma-54factorRpoN	2	2	5.7	53.924	NaN	NaN	1.3084	NaN	NaN	NaN	NaN	NaN	0.387804	NaN	NaN	NaN	16107000	8721800	7385200	0	0	0	0	8721800	7385200	0	0	0	0	0	0
peg.895LipopolysaccharideABCtransporter,ATP-bindingproteinLptB	5	5	36.9	26.842	NaN	1.1902	0.72191	1.3079	NaN	NaN	NaN	0.251204	-0.470109	0.387252	NaN	NaN	285300000	159820000	125480000	0	0	7752100	6372400	118800000	100490000	33262000	18617000	0	0	0	0
peg.903PhospholipidABCtransportersubstrate-bindingproteinMlaD	4	4	30.1	19.696	1.1466	NaN	1.4285	1.3718	NaN	NaN	0.197362	NaN	0.514501	0.45607	NaN	NaN	175770000	93051000	82721000	12240000	10403000	0	0	74765000	66590000	6047100	5729200	0	0	0	0
peg.904PhospholipidABCtransportershuttleproteinMlaC	5	5	26.1	23.925	NaN	NaN	NaN	NaN	1.2435	0.92763	NaN	NaN	NaN	NaN	0.314407	-0.108379	64069000	17126000	46942000	0	0	0	0	0	0	0	0	6013200	24522000	11113000	22420000
peg.907UDP-N-acetylglucosamine1-carboxyvinyltransferase(EC2.5.1.7)	7	7	27.4	44.585	NaN	NaN	0.86182	0.87525	0.92831	1.112	NaN	NaN	-0.214542	-0.192233	-0.107321	0.153157	425120000	153920000	271200000	0	0	0	0	47783000	46874000	9161400	5239300	60957000	117090000	36020000	101990000
peg.909Octaprenyldiphosphatesynthase(EC2.5.1.90)	3	3	26	35.196	NaN	NaN	NaN	NaN	NaN	NaN	NaN	NaN	NaN	NaN	NaN	NaN	51670000	5858200	45812000	0	0	5858200	0	0	45812000	0	0	0	0	0	0
peg.910LSUribosomalproteinL21p	3	3	41.7	11.562	NaN	NaN	1.0448	1.0522	0.94902	0.94833	NaN	NaN	0.0632269	0.0734089	-0.0754896	-0.0765389	689880000	365440000	324440000	0	0	0	0	163280000	117130000	120300000	49960000	36506000	55713000	45348000	101640000
peg.911LSUribosomalproteinL27p	7	7	54.1	9.1234	NaN	NaN	1.0384	0.49978	1.2854	1.0449	NaN	NaN	0.0543624	-1.00063	0.362217	0.0633648	1413500000	878090000	535420000	0	0	0	0	841010000	401770000	9852000	10921000	6174900	44224000	21060000	78502000
peg.914D-alanyl-D-alaninecarboxypeptidase(EC3.4.16.4)	5	5	16.6	51.441	NaN	NaN	1.177	NaN	NaN	NaN	NaN	NaN	0.235114	NaN	NaN	NaN	53130000	25888000	27242000	0	0	0	0	25888000	27242000	0	0	0	0	0	0
peg.918CelldivisionproteinFtsH(EC3.4.24.-)	25	25	40	71.114	1.493	1.9563	1.1207	1.2362	NaN	NaN	0.578214	0.968128	0.1644	0.305912	NaN	NaN	8285400000	4733700000	3551700000	26665000	25648000	2470700	1835800	3303100000	2535100000	1401400000	989110000	0	0	0	0
peg.921Protein-exportmembraneproteinSecG	2	2	26.6	11.206	1.1731	NaN	1.3438	NaN	NaN	NaN	0.230326	NaN	0.426318	NaN	NaN	NaN	317330000	164050000	153280000	18876000	15653000	7756600	0	137420000	137630000	0	0	0	0	0	0
peg.925Argininosuccinatesynthase(EC6.3.4.5)	20	20	51.5	49.812	1.0462	0.98149	0.88869	NaN	0.97126	1.0189	0.0651587	-0.0269545	-0.170248	NaN	-0.0420705	0.0270125	1077400000	494040000	583400000	47045000	30187000	81200000	34123000	178220000	87789000	25945000	0	78703000	183200000	82926000	248090000
peg.927TranscriptionterminationproteinNusA	15	15	31.3	54.906	NaN	NaN	0.90527	NaN	1.0775	1.104	NaN	NaN	-0.14358	NaN	0.107688	0.14274	884870000	383180000	501690000	0	0	0	0	69793000	34571000	0	0	174300000	233180000	139090000	233940000
peg.928Translationinitiationfactor2	41	41	52.8	98.075	1.0099	1.0544	0.97626	0.91121	0.96878	0.99009	0.0142124	0.0764222	-0.0346627	-0.134145	-0.045759	-0.0143684	4800600000	2069900000	2730600000	81047000	55254000	37812000	24395000	787240000	434590000	117280000	55917000	618470000	1078900000	428070000	1081600000
peg.931SSUribosomalproteinS15p(S13e)	9	9	60.7	10.209	0.95122	NaN	0.96403	0.7532	1.016	0.9376	-0.0721491	NaN	-0.05285	-0.408895	0.0229004	-0.0929555	895500000	457750000	437760000	3359900	2488800	0	0	239110000	176530000	142300000	67311000	38715000	104920000	34253000	86504000
peg.933Polyribonucleotidenucleotidyltransferase(EC2.7.7.8)	36	36	55.1	76.845	1.2023	1.3925	1.1514	1.2313	1.0273	1.0144	0.265797	0.477677	0.203389	0.300182	0.0388575	0.0206267	9468800000	5202300000	4266500000	436540000	310430000	499090000	346630000	3052500000	2260000000	1015900000	914710000	69881000	165200000	128480000	269510000
peg.935DEAD-boxATP-dependentRNAhelicaseCshA(EC3.6.4.13)	8	8	16.5	72.174	NaN	1.224	1.0215	1.0359	NaN	NaN	NaN	0.291604	0.0306892	0.0508847	NaN	NaN	311680000	215290000	96391000	0	0	3923600	2301000	144690000	57120000	66677000	32432000	0	4538300	0	0
peg.937Luciferase-likemonooxygenase(EC1.14.-.-)	2	2	9.3	37.028	0.82504	NaN	NaN	NaN	NaN	NaN	-0.277464	NaN	NaN	NaN	NaN	NaN	21661000	7693700	13967000	1911900	1158200	0	0	0	0	0	0	5781700	6364000	0	6445200
peg.94721kDahemolysinprecursor	5	5	35.6	20.066	0.76449	0.68368	0.76966	NaN	NaN	NaN	-0.38743	-0.548607	-0.377707	NaN	NaN	NaN	103740000	72459000	31285000	31375000	8592800	12877000	4567200	28207000	18125000	0	0	0	0	0	0
peg.950LppCputativelipoprotein	6	6	11.5	75.252	0.95299	NaN	NaN	NaN	NaN	NaN	-0.069467	NaN	NaN	NaN	NaN	NaN	47120000	25723000	21397000	22819000	21397000	2903500	0	0	0	0	0	0	0	0	0
peg.98Mobileelementprotein	3	3	3.8	111.09	NaN	NaN	NaN	NaN	NaN	NaN	NaN	NaN	NaN	NaN	NaN	NaN	6037100	6037100	0	0	0	0	0	0	0	6037100	0	0	0	0	0
